# Supplementary material for: Seed-Specific Overexpression of SPL12 and IPA1 Improves Seed Dormancy and Grain Size in Rice
Source: Front Plant Sci. 2020 Sep 3;11:532771. doi: 10.3389/fpls.2020.532771 (PMC7509454; doi:10.3389/fpls.2020.532771)
Supplement: Supplementary file 3 [file Table_2.xlsx]

## Sheet: Sheet1
id	baseMean	baseMeanA	baseMeanB	foldChange(SPL12OE/WT)	log2FoldChange	pval	padj	Chromosome	Start Site	End Site	Direction	Length	Name	GO	KEGG	EC	Description
Os01g0762500	114149	33005.3	195292	5.91699	2.56486	0	0	1	32076744	32078652	+	1634	GLUTELIN SUBFAMILY A1 FROM WILD RICE SPECIES	GO:0045735;GO:0045735;GO:0045735;	-	-	Glutelin subunit mRNA. (Os01t0762500-00)"
Os02g0242600	7597.3	1447.54	13747.1	9.49682	3.24745	0	0	2	8057652	8059642	+	1643	GLUTELIN BX	GO:0045735;GO:0045735;	-	-	Similar to Glutelin. (Os02t0242600-01)"
Os02g0248800	2975.29	621.617	5328.96	8.57274	3.09976	0	0	2	8401328	8403216	-	1573	endosperm-specific gene 32	GO:0045735;GO:0045735;GO:0045735;	-	-	Similar to Glutelin type-B 2 precursor.(Os02t0248800-01)
Os02g0249000	18837.7	3725.08	33950.3	9.11397	3.18808	0	0	2	8406709	8408682	-	1613	GLUTELIN D	GO:0000326;GO:0000326;GO:0005773;GO:0045735;GO:0045735;GO:0045735;	-	-	Glutelin, Seed strage protein (Os02t0249000-01)"
Os02g0249600	37995.9	9475.41	66516.3	7.01989	2.81145	0	0	2	8446623	8448546	+	1598	GLUTELIN 7	GO:0045735;GO:0045735;GO:0045735;	-	-	Similar to Glutelin. (Os02t0249600-01)"
Os02g0268100	17049.5	3449.05	30649.9	8.88648	3.15161	0	0	2	9580486	9582483	+	1665	GLUTELIN B5	GO:0045735;GO:0045735;GO:0045735;	-	-	Similar to Glutelin (Fragment). (Os02t0268100-01)"
Os02g0268300	9732.16	2133.11	17331.2	8.12486	3.02234	0	0	2	9586034	9587998	-	1632	GLUTELIN B4	GO:0045735;GO:0045735;GO:0045735;	-	-	Similar to Glutelin (Fragment). (Os02t0268300-00)"
Os02g0453600	33081.5	6938.42	59224.6	8.53575	3.09352	0	0	2	14991687	14993674	-	1771	GLUTELIN C	GO:0045735;GO:0045735;	-	-	Similar to Glutelin. (Os02t0453600-01)"
Os03g0115800	5773.59	10318.6	1228.55	0.119062	-3.07022	0	0	3	887193	888623	-	1431	-	-	-	-	Conserved hypothetical protein. (Os03t0115800-01);Conserved hypothetical protein. (Os03t0115800-02)
Os03g0316200	2703.8	4924.67	482.934	0.0980644	-3.35013	0	0	3	11367200	11368889	+	1402	GALACTINOL SYNTHASE 1	GO:0006012;GO:0006012;GO:0016740;GO:0016757;GO:0016757;GO:0047216;GO:0047216;	K18819	[EC:2.4.1.123]	Similar to Galactinol synthase (Fragment).(Os03t0316200-01)
Os03g0427300	34162.8	6347.94	61977.6	9.76342	3.28739	0	0	3	17864282	17866204	+	1655	GLUTELIN SUBFAMILY A3 FROM WILD RICE SPECIES	GO:0045735;GO:0045735;GO:0045735;	-	-	Glutelin type-A III precursor. (Os03t0427300-01)"
Os05g0375400	1697.1	282.704	3111.5	11.0062	3.46025	0	0	5	18106229	18110985	-	1605	-	GO:0004553;GO:0004553;GO:0004553;GO:0005975;GO:0005975;GO:0008152;GO:0016787;GO:0016798;GO:0030247;GO:0030247;GO:0042972;GO:0046658;GO:0046658;	-	-	-
Os06g0675700	3521.2	628.029	6414.38	10.2135	3.35241	0	0	6	28045479	28054033	-	2829	-	GO:0000023;GO:0003824;GO:0003824;GO:0004553;GO:0004553;GO:0004558;GO:0004558;GO:0005975;GO:0005975;GO:0008152;GO:0016787;GO:0016798;GO:0030246;GO:0030246;GO:0032450;GO:0032450;GO:0090599;	K01187	[EC:3.2.1.20]	Similar to High pI alpha-glucosidase. (Os06t0675700-01)
Os06g0703500	1745.85	240.978	3250.73	13.4897	3.75379	0	0	6	29703558	29708687	-	2757	RICE SQUAMOSA PROMOTER-BINDING-LIKE 12	GO:0003677;GO:0003677;GO:0003677;GO:0005634;GO:0005634;GO:0005634;GO:0006351;GO:0006351;GO:0006355;GO:0006355;GO:0046872;GO:0046872;GO:0003677;GO:0003677;GO:0003677;GO:0005634;GO:0005634;GO:0005634;GO:0006351;GO:0006351;GO:0006355;GO:0006355;GO:0046872;GO:0046872;GO:0003677;GO:0003677;GO:0005634;GO:0005634;GO:0046872;GO:0046872;	-	-	Similar to SBP-domain protein 5 (Fragment).(Os06t0703500-01);Similar to SBP-domain protein 5(Fragment). (Os06t0703500-02);Similar to Squamosa promoter-binding-like protein 12. (Os06t0703500-03)
Os07g0162450	579.961	1137.61	22.3157	0.0196164	-5.6718	0	0	7	3339394	3340629	+	1236	-	-	-	-	Protein of unknown function DUF3778 domaincontaining protein. (Os07t0162450-01)
Os08g0535200	1671.55	83.8392	3259.27	38.8752	5.28078	0	0	8	26725952	26728794	-	1516	XANTHOMONAS ORYZAE PV. ORYZAE RESISTANCE 13	GO:0005515;GO:0005886;GO:0005886;GO:0005887;GO:0005887;GO:0006825;GO:0006825;GO:0006952;GO:0006952;GO:0008515;GO:0008515;GO:0008643;GO:0015770;GO:0015770;GO:0016020;GO:0016021;GO:0016021;GO:0016021;GO:0034219;GO:0042742;GO:0051119;GO:0051119;GO:0051119;	-	-	Similar to MtN3-like protein. (Os08t0535200-01)"
Os10g0400200	79791.8	24728.1	134856	5.45353	2.44719	0	0	10	13497363	13499401	-	1764	GLUTELIN SUBFAMILY A2 FROM WILD RICE SPECIES	GO:0045735;GO:0045735;GO:0045735;	-	-	Glutelin type II precursor. (Os10t0400200-01)"
Os11g0454000	8727.85	15431.6	2024.1	0.131166	-2.93054	0	0	11	15327769	15328657	-	794	RESPONSIVE TO ABA GENE 16C	GO:0005829;GO:0005829;GO:0006950;GO:0006950;GO:0009414;GO:0009414;GO:0009415;GO:0009415;GO:0009631;GO:0009631;GO:0009737;GO:0009737;	-	-	Dehydrin RAB 16C. (Os11t0454000-01)"
Os12g0269200	17388.7	5258.56	29518.8	5.61347	2.48889	0	0	12	9688988	9689683	+	696	Prol-25, Prol-28, Prol-29, Prol-30, pro13a.4	GO:0005773;GO:0005773;GO:0033095;GO:0033095;GO:0045735;GO:0045735;GO:0045735;	-	-	Similar to Prolamin precursor. (Os12t0269200-01)"
Os07g0687900	1040.27	1919.19	161.35	0.0840721	-3.57223	0	0	7	29220339	29221843	-	1407	WATER STRESS INDUCIBLE PROTEIN 76	GO:0006012;GO:0006012;GO:0016740;GO:0016757;GO:0016757;GO:0047216;GO:0047216;	K18819	[EC:2.4.1.123]	WSI76 protein induced by water stress.(Os07t0687900-01)
Os06g0726400	11197.2	3732.12	18662.2	5.00043	2.32205	1e-308	1e-305	6	30897378	30905803	-	4871	STARCH BRANCHING ENZYME 1	GO:0003824;GO:0003824;GO:0003844;GO:0003844;GO:0003844;GO:0003844;GO:0003844;GO:0004553;GO:0004553;GO:0005975;GO:0005975;GO:0005975;GO:0005978;GO:0005978;GO:0005982;GO:0005982;GO:0009501;GO:0009501;GO:0009501;GO:0009507;GO:0009507;GO:0009536;GO:0016740;GO:0016757;GO:0019252;GO:0019252;GO:0043169;GO:0043169;GO:0102752;GO:0102752;GO:0003824;GO:0003824;GO:0003844;GO:0003844;GO:0004553;GO:0004553;GO:…	-	-	Branching enzyme-I precursor (Starch-branchingenzyme I) (1,4-alpha- glucan branching enzyme I).(Os06t0726400-01);Similar to 1,4-alpha-glucan-branchingenzyme, chloroplastic/amyloplastic. (Os06t0726400-02);Hypothetical conserved gene. (Os06t0726400-03);Similarto 1,4-alpha-glucan-branching enzyme,chloroplastic/amyloplastic. (Os06t0726400-04)
Os07g0219400	8439.98	2863.3	14016.7	4.89529	2.29139	9.49391e-293	1.22018e-289	7	6613136	6613762	-	627	prolamin	-	-	-	Prolamin precursor. (Os07t0219400-01)"
Os08g0540400	2053.66	554.396	3552.92	6.40864	2.68002	9.80894e-279	1.20586e-275	8	27055091	27059334	-	2026	CALCIUM-DEPENDENT PROTEIN KINASE 21	GO:0000166;GO:0004672;GO:0004672;GO:0004674;GO:0004683;GO:0004683;GO:0005509;GO:0005509;GO:0005516;GO:0005516;GO:0005524;GO:0005524;GO:0005524;GO:0005634;GO:0005634;GO:0005737;GO:0005737;GO:0005886;GO:0005886;GO:0006468;GO:0006468;GO:0009737;GO:0009737;GO:0009738;GO:0009738;GO:0009931;GO:0009931;GO:0016020;GO:0016301;GO:0016310;GO:0016740;GO:0018105;GO:0018105;GO:0035556;GO:0035556;GO:0046777;GO:…	-	-	Similar to Calcium-dependent protein kinase.(Os08t0540400-01)
Os01g0356800	583.319	58.9467	1107.69	18.7914	4.232	4.93176e-273	5.81023e-270	1	14414670	14435665	+	16029	endosperm-specific gene 6	GO:0005525;GO:0005525;GO:0005525;	-	-	Domain of unknown function DUF3406, chloroplasttranslocase domain containing protein. (Os01t0356800-00)
Os01g0132000	2221.47	3839.73	603.206	0.157096	-2.67028	1.30675e-268	1.47793e-265	1	1760310	1761065	-	564	-	GO:0004867;GO:0004867;GO:0004867;GO:0005576;GO:0005576;GO:0006508;GO:0008233;GO:0008233;GO:0010466;GO:0010951;GO:0030414;	-	-	-
Os10g0521000	581.208	1103.2	59.2181	0.0536786	-4.21951	1.42331e-266	1.54785e-263	10	20154610	20159181	-	1986	TREHALASE 1	GO:0003824;GO:0003824;GO:0004555;GO:0004555;GO:0004555;GO:0004555;GO:0005886;GO:0005886;GO:0005991;GO:0005991;GO:0005993;GO:0005993;GO:0008152;GO:0016787;GO:0016798;	-	-	Similar to TRE1 protein (Fragment). (Os10t0521000-01)
Os07g0213800	8822.93	3271.48	14374.4	4.39385	2.13549	4.60399e-259	4.8214e-256	7	6244163	6244880	-	718	endosperm-specific gene 96	GO:0004867;GO:0004867;GO:0005615;GO:0005615;GO:0010951;	-	-	Similar to Allergenic protein. (Os07t0213800-01)"
Os06g0573600	929.158	184.277	1674.04	9.08438	3.18339	9.06597e-253	9.15501e-250	6	22245386	22251772	+	3079	BETA-GALACTOSIDASE 2	GO:0004553;GO:0004553;GO:0004565;GO:0004565;GO:0004565;GO:0005576;GO:0005618;GO:0005618;GO:0005773;GO:0005773;GO:0005975;GO:0005975;GO:0008152;GO:0016787;GO:0016798;GO:0048046;GO:0048046;GO:0004553;GO:0004553;GO:0005975;GO:0005975;GO:0004553;GO:0004553;GO:0005975;GO:0005975;	-	-	Similar to Beta-galactosidase precursor (EC3.2.1.23) (Lactase). (Os06t0573600-01);Similar to Beta-galactosidase. (Os06t0573600-02);Similar to Beta-galactosidase. (Os06t0573600-03)
Os11g0512000	1272.39	310.952	2233.84	7.18385	2.84476	1.74205e-252	1.6985e-249	11	18288358	18290720	+	1360	NAC DOMAIN-CONTAINING PROTEIN 25	GO:0003677;GO:0003677;GO:0003677;GO:0005634;GO:0005634;GO:0006351;GO:0006351;GO:0006355;GO:0006355;GO:0006355;	-	-	No apical meristem (NAM) protein domain containingprotein. (Os11t0512000-01)
Os05g0268500	883.735	170.177	1597.29	9.38605	3.23052	1.48857e-251	1.40298e-248	5	10757560	10790674	-	2438	SERINE CARBOXYPEPTIDASE 27	GO:0004180;GO:0004185;GO:0004185;GO:0004185;GO:0006508;GO:0006508;GO:0006508;GO:0008233;GO:0016787;GO:0004180;GO:0004185;GO:0004185;GO:0004185;GO:0004185;GO:0005773;GO:0005773;GO:0006508;GO:0006508;GO:0006508;GO:0008233;GO:0016787;GO:0051603;GO:0051603;GO:0004180;GO:0004185;GO:0004185;GO:0004185;GO:0006508;GO:0006508;GO:0006508;GO:0008233;GO:0016787;GO:0004180;GO:0004185;GO:0004185;GO:0004185;GO:…	K16297	[EC:3.4.16.-]	Similar to Serine carboxypeptidase 2. (Os05t0268500-01);Similar to Serine carboxypeptidase II chains A and B(EC 3.4.16.6) (Carboxypeptidase D) (CPDW-II) (CP-WII).(Os05t0268500-02);Similar to Serine carboxypeptidase 2.(Os05t0268500-03);Similar to Serine carboxypeptidase 2.(Os05t0268500-04)
Os05g0432200	1475.74	388.683	2562.8	6.59354	2.72105	5.57491e-251	5.08486e-248	5	21198105	21198987	+	665	-	-	-	-	Similar to Gibberellin-regulated protein 2precursor. (Os05t0432200-00)
Os03g0330200	811.596	1469.72	153.473	0.104424	-3.25948	6.69331e-239	5.91416e-236	3	12145860	12150208	+	1691	-	GO:0003824;GO:0003824;GO:0004619;GO:0004619;GO:0005737;GO:0005737;GO:0006007;GO:0006007;GO:0008152;GO:0008152;GO:0030145;GO:0030145;GO:0030145;GO:0044262;GO:0046537;GO:0046872;GO:0046872;	K15633	[EC:5.4.2.12]	2,3-bisphosphoglycerate-independent phosphoglyceratemutase (EC 5.4.2.1) (Phosphoglyceromutase) (BPG-independentPGAM) (PGAM-I). (Os03t0330200-00)
Os06g0705400	1623.06	2829.63	416.497	0.147191	-2.76424	8.20457e-239	7.02982e-236	6	29807821	29808449	+	629	-	GO:0006869;GO:0006869;GO:0006869;GO:0006869;	-	-	-
Os06g0133000	2114.52	671.447	3557.6	5.29841	2.40556	3.19802e-235	2.65953e-232	6	1765622	1770653	+	2672	GLUTINOUS ENDOSPERM	GO:0004373;GO:0004373;GO:0009011;GO:0009011;GO:0009501;GO:0009501;GO:0009507;GO:0009507;GO:0009507;GO:0009536;GO:0016740;GO:0016757;GO:0019252;GO:0019252;GO:0019252;GO:0019863;GO:0019863;GO:0033840;GO:0043531;GO:0043531;GO:0102502;GO:0102502;GO:0004373;GO:0004373;GO:0009011;GO:0009011;GO:0009501;GO:0009501;GO:0009507;GO:0009507;GO:0009507;GO:0009536;GO:0016740;GO:0016757;GO:0019252;GO:0019252;GO:…	-	-	Granule-bound starch synthase I, chloroplastprecursor (EC 2.4.1.21). (Os06t0133000-01);Granule-boundstarch synthase 1, Starch biosynthesis (Os06t0133000-02)
Os05g0499100	33061.7	13763.1	52360.3	3.80439	1.92767	4.84684e-234	3.91555e-231	5	24576939	24577725	-	787	LACK OF ALPHA-GLOBULIN	GO:0005576;GO:0005576;GO:0019863;GO:0019863;GO:0045735;GO:0045735;	-	-	26 kDa globulin (Alpha-globulin). (Os05t0499100-01)"
Os02g0456100	530.762	68.1305	993.394	14.5808	3.86599	1.24024e-230	9.74108e-228	2	15151364	15153319	+	1629	-	GO:0045735;GO:0045735;	-	-	Similar to Glutelin. (Os02t0456100-01)"
Os05g0329700	1776.73	447.009	3106.45	6.94942	2.79689	3.38101e-229	2.58373e-226	5	15384864	15385454	+	591	pro13b.15	-	-	-	Similar to Prolamin. (Os05t0329700-01)"
Os01g0507700	670.472	1226.9	114.049	0.0929575	-3.42729	5.06605e-227	3.76954e-224	1	17741064	17742255	+	1022	-	GO:0005737;GO:0005737;GO:0030001;GO:0030001;GO:0030001;GO:0046872;GO:0046872;GO:0046872;GO:0046914;GO:0046914;GO:0046916;GO:0046916;	-	-	Heavy metal transport/detoxification protein domaincontaining protein. (Os01t0507700-01)
Os11g0454200	33800.6	53233	14368.3	0.269914	-1.88943	3.79418e-225	2.75078e-222	11	15336192	15337158	-	872	RESPONSIVE TO ABA GENE 16B	GO:0005829;GO:0005829;GO:0006950;GO:0006950;GO:0009414;GO:0009414;GO:0009415;GO:0009415;GO:0009631;GO:0009631;GO:0009737;GO:0009737;	-	-	Dehydrin RAB 16B. (Os11t0454200-01)"
Os01g0866500	3011.38	4949.18	1073.57	0.216919	-2.20477	4.82106e-225	3.40789e-222	1	37522263	37524040	-	1079	-	GO:0000287;GO:0000287;GO:0004427;GO:0004427;GO:0004427;GO:0005737;GO:0005737;GO:0006796;GO:0006796;GO:0006796;	K01507	[EC:3.6.1.1]	Similar to Soluble inorganic pyrophosphatase (EC3.6.1.1) (Pyrophosphate phospho- hydrolase) (PPase).(Os01t0866500-01)
Os05g0584200	3255.47	5323.74	1187.2	0.223	-2.16488	3.88183e-222	2.67704e-219	5	29069323	29070559	-	1125	LATE EMBRYOGENESIS ABUNDANT PROTEIN 8	GO:0005829;GO:0009269;GO:0009269;GO:0005829;GO:0009269;GO:0009269;	-	-	Atypical late embryogenesis abundant (LEA) protein,Resistance to multiple abiotic stresses (Os05t0584200-01);Similar to Late embryogenesis abundant protein Lea14-A.(Os05t0584200-02)
Os10g0556100	632.045	108.087	1156	10.6952	3.41889	5.93641e-222	3.99648e-219	10	21858853	21861259	+	2406	BETA-EXPANSIN 4	GO:0005576;GO:0005576;GO:0005576;GO:0005618;GO:0005618;GO:0016020;GO:0016020;GO:0019953;GO:0019953;GO:0071555;GO:0071555;GO:0005576;GO:0005576;GO:0005576;GO:0005618;GO:0005618;GO:0016020;GO:0016020;GO:0019953;GO:0019953;GO:0071555;GO:0071555;GO:0005576;GO:0005576;	-	-	Similar to beta-expansin EXPB4. (Os10t0556100-01);Similar to beta-expansin EXPB4. (Os10t0556100-02);Similar to Expansin-B4. (Os10t0556100-03)
Os12g0111600	668.999	113.693	1224.31	10.7685	3.42875	1.05708e-211	6.9509e-209	12	607455	608215	-	668	-	GO:0016020;GO:0016021;GO:0031305;GO:0031305;GO:0033617;GO:0033617;GO:0097249;GO:0097249;	-	-	-
Os11g0535525	4041.39	1582.91	6499.87	4.10629	2.03784	1.39111e-210	8.93947e-208	11	19509313	19509897	+	585	Prol-23, pro10.4	-	-	-	Similar to 10 kDa prolamin. (Os11t0535525-01)"
Os04g0518100	1149.8	320.754	1978.84	6.16934	2.62512	2.2687e-210	1.4255e-207	4	25906878	25910059	-	2509	Phenylalanine ammonia-lyase 02	GO:0003824;GO:0003824;GO:0005737;GO:0005737;GO:0005737;GO:0006559;GO:0006559;GO:0009698;GO:0009800;GO:0009800;GO:0016829;GO:0016841;GO:0016841;GO:0045548;GO:0045548;	K13064	[EC:4.3.1.25]	Phenylalanine ammonia-lyase. (Os04t0518100-01)"
Os05g0328800	2651.82	684.312	4619.33	6.75032	2.75496	3.45341e-209	2.12272e-206	5	15330498	15331095	+	598	Prol-04, pro13b.8	GO:0005773;GO:0033095;GO:0045735;	-	-	Prolamin 7. (Os05t0328800-00)"
Os06g0142300	342.398	23.6102	661.185	28.0042	4.80757	3.85549e-209	2.31945e-206	6	2205750	2206509	-	580	early nodulin 93 gene	GO:0016020;GO:0016021;GO:0016021;	-	-	Early nodulin 93 ENOD93 protein family protein.(Os06t0142300-00)
Os02g0669100	2565.38	4630.37	500.394	0.108068	-3.20999	1.21077e-205	7.13221e-203	2	27165514	27166898	-	1291	DEHYDRIN 1	GO:0005829;GO:0005829;GO:0006950;GO:0006950;GO:0009414;GO:0009414;GO:0009415;GO:0009415;GO:0009631;GO:0009631;GO:0009737;GO:0009737;GO:0016020;GO:0016020;	-	-	Dehydrin family protein. (Os02t0669100-01)"
Os07g0215500	16878	7439.61	26316.3	3.53733	1.82266	1.74707e-204	1.00813e-201	7	6336198	6336838	-	641	rice allergen 16, endosperm-specific gene 100	GO:0004867;GO:0004867;GO:0004867;GO:0005576;GO:0005615;GO:0005615;GO:0010951;GO:0019863;GO:0045735;	-	-	Allergenic protein. (Os07t0215500-01)"
Os07g0214100	4348.68	1769.44	6927.91	3.91531	1.96912	6.04689e-201	3.41951e-198	7	6254882	6255558	-	677	-	GO:0004867;GO:0004867;GO:0004867;GO:0005576;GO:0005615;GO:0005615;GO:0010951;GO:0019863;GO:0019863;GO:0045735;GO:0045735;	-	-	-
Os08g0189100	34626.1	15702	53550.3	3.41042	1.76995	4.99229e-200	2.76778e-197	8	5208410	5209440	+	857	GERMIN-LIKE PROTEIN 8-2	GO:0005576;GO:0005618;GO:0005618;GO:0030145;GO:0030145;GO:0045735;GO:0045735;GO:0046872;GO:0048046;GO:0048046;	-	-	Germin-like protein 8-2, Disease resistance(Os08t0189100-01)
Os09g0484200	598.357	115.472	1081.24	9.36363	3.22707	3.36154e-197	1.82784e-194	9	18685679	18686832	+	1008	-	-	-	-	Hypothetical protein. (Os09t0484200-01);Hypotheticalgene. (Os09t0484200-02)
Os01g0663400	919.665	244.93	1594.4	6.50962	2.70257	8.88148e-197	4.73819e-194	1	27085767	27092237	-	1921	Aspartic proteinase oryzasin-1	GO:0004190;GO:0004190;GO:0004190;GO:0006508;GO:0006508;GO:0006508;GO:0006629;GO:0006629;GO:0008233;GO:0016787;GO:0004190;GO:0004190;GO:0004190;GO:0004190;GO:0006508;GO:0006508;GO:0006508;GO:0006508;GO:0006629;GO:0006629;GO:0008233;GO:0016787;GO:0030163;GO:0030163;	K08245	[EC:3.4.23.40]	Similar to Aspartic proteinase oryzasin 1 precursor(EC 3.4.23.-). (Os01t0663400-01);Similar to asparticproteinase oryzasin-1. (Os01t0663400-02)
Os05g0331532	865.105	225.007	1505.2	6.68957	2.74191	4.09751e-194	2.1455e-191	5	15512583	15513163	-	581	pro13b.20	-	-	-	Similar to Prolamin. (Os05t0331532-01)"
Os01g0644200	3623.71	6065.97	1181.46	0.194769	-2.36017	1.11918e-193	5.75358e-191	1	25931149	25931730	-	582	-	GO:0016020;GO:0016021;GO:0016021;	-	-	Similar to Little protein 1. (Os01t0644200-01)"
Os08g0556900	2035.93	743.219	3328.63	4.47867	2.16307	5.44955e-193	2.75153e-190	8	27875142	27876577	+	1436	-	GO:0004197;GO:0004197;GO:0005615;GO:0005615;GO:0005764;GO:0005764;GO:0006508;GO:0006508;GO:0006508;GO:0008233;GO:0008234;GO:0008234;GO:0008234;GO:0016787;GO:0051603;GO:0051603;GO:0004197;GO:0005615;GO:0005764;GO:0006508;GO:0006508;GO:0006508;GO:0008233;GO:0008234;GO:0008234;GO:0008234;GO:0016787;GO:0051603;	K16292	[EC:3.4.22.-]	-
Os07g0214300	18900.6	8626.93	29174.3	3.38178	1.75778	1.67905e-192	8.32899e-190	7	6258917	6259662	-	746	rice allergen 14B, endosperm-specific gene 98	GO:0004867;GO:0004867;GO:0004867;GO:0005576;GO:0005615;GO:0005615;GO:0010951;GO:0019863;GO:0019863;	-	-	Seed allergenic protein RAG2 precursor.(Os07t0214300-01)
Os02g0686700	795.985	1395.86	196.113	0.140497	-2.83139	8.19838e-192	3.99671e-189	2	28132758	28133637	-	770	-	-	-	-	Protein of unknown function DUF581 family protein.(Os02t0686700-01)
Os05g0542200	1163.71	1973.89	353.543	0.17911	-2.48108	1.1831e-191	5.66986e-189	5	26913398	26917388	-	1859	-	GO:0016020;GO:0016021;GO:0016787;GO:0016787;	-	-	Alpha/beta hydrolase fold-1 domain containingprotein. (Os05t0542200-01);Similar to catalytic/ hydrolase.(Os05t0542200-02);Similar to cDNA clone:J023112L03, fullinsert sequence. (Os05t0542200-03)
Os07g0216600	8385.73	3713.51	13057.9	3.51633	1.81407	2.10058e-191	9.89896e-189	7	6416024	6416707	-	684	-	GO:0004867;GO:0004867;GO:0005576;GO:0005576;GO:0010951;GO:0019863;GO:0019863;GO:0045735;GO:0045735;	-	-	Bifunctional trypsin/alpha-amylase inhibitor domaincontaining protein. (Os07t0216600-01)
Os02g0214500	1905.81	696.491	3115.12	4.4726	2.16111	4.51725e-189	2.09385e-186	2	6404019	6405861	+	1111	THERMOSENSITIVE MALE STERILITY 5	GO:0003677;GO:0003677;GO:0003677;GO:0005634;GO:0005634;GO:0006351;GO:0006351;GO:0006355;GO:0006355;GO:0006355;	-	-	No apical meristem (NAM) protein domain containingprotein. (Os02t0214500-01)
Os02g0202400	766.937	190.947	1342.93	7.03298	2.81414	9.33359e-188	4.25657e-185	2	5736608	5738792	+	1663	BRITTLE 1-1	GO:0005743;GO:0005743;GO:0006839;GO:0006839;GO:0016020;GO:0016021;GO:0016021;GO:0016021;GO:0022857;GO:0022857;GO:0022857;GO:0055085;GO:0055085;	-	-	ADP-glucose transporter, Plastidic translocator,Starch synthesis during seed development (Os02t0202400-01)
Os01g0898500	1921.87	715.717	3128.01	4.37046	2.12779	2.20417e-184	9.89254e-182	1	39066177	39068629	+	1568	-	GO:0004620;GO:0004620;GO:0005737;GO:0005737;GO:0006629;GO:0006629;GO:0006629;GO:0008152;GO:0008152;GO:0016020;GO:0016020;GO:0016042;GO:0016042;GO:0016787;GO:0047372;GO:0047372;	-	-	-
Os04g0164900	2073.59	797.826	3349.35	4.1981	2.06974	1.22236e-180	5.40037e-178	4	4408357	4418889	+	1988	PULLULANASE	GO:0004553;GO:0005975;GO:0005983;GO:0009507;GO:0009570;GO:0010303;GO:0019252;GO:0051060;GO:0051060;	-	-	Similar to Starch debranching enzyme. (Os04t0164900-01)
Os07g0206400	30366.8	14526.1	46207.4	3.181	1.66948	1.44014e-178	6.26461e-176	7	5736877	5737483	+	607	-	GO:0005773;GO:0005773;GO:0033095;GO:0033095;GO:0045735;GO:0045735;GO:0045735;	-	-	-
Os12g0244100	3034.09	1262.18	4806	3.80769	1.92892	1.63303e-178	6.99603e-176	12	7986193	7991848	+	2459	HEAT SHOCK PROTEIN 70KD CHLOROPLAST PROTEIN 2	GO:0000166;GO:0005524;GO:0005524;GO:0005524;GO:0005524;GO:0005737;GO:0006457;GO:0006457;GO:0006986;GO:0009507;GO:0016887;GO:0031072;GO:0034605;GO:0034620;GO:0042026;GO:0042623;GO:0044183;GO:0051082;GO:0051082;GO:0051082;GO:0051085;GO:0051787;GO:0000166;GO:0005524;GO:0005524;GO:0005524;GO:0006457;GO:0006457;GO:0051082;GO:0051082;GO:0000166;GO:0005524;GO:0005524;GO:0000166;GO:0005524;GO:0005524;	K03283	-	Similar to Heat shock 70 protein. (Os12t0244100-01);Similar to stromal 70 kDa heat shock-related protein.(Os12t0244100-02);Similar to stromal 70 kDa heat shock-related protein. (Os12t0244100-03);Similar to stromal 70kDa heat shock-related protein. (Os12t0244100-04)
Os02g0689900	269.435	16.6527	522.217	31.3593	4.97082	2.37491e-177	1.00225e-174	2	28312696	28316195	-	2237	nitrate transporter 1.5A	GO:0005886;GO:0010167;GO:0015112;GO:0015706;GO:0016020;GO:0016020;GO:0016020;GO:0016021;GO:0016021;GO:0016021;GO:0022857;GO:0022857;GO:0055085;GO:0055085;	-	-	TGF-beta receptor, type I/II extracellular regionfamily protein. (Os02t0689900-01)
Os01g0104500	952.697	286.128	1619.26	5.65923	2.5006	4.216e-177	1.75305e-174	1	241680	243440	+	1491	NAC DOMAIN-CONTAINING PROTEIN 20	GO:0003677;GO:0003677;GO:0003677;GO:0005634;GO:0005634;GO:0006351;GO:0006351;GO:0006355;GO:0006355;GO:0006355;	-	-	No apical meristem (NAM) protein domain containingprotein. (Os01t0104500-01)
Os06g0507200	29508.6	14200.5	44816.8	3.15599	1.65809	4.29233e-176	1.75892e-173	6	18072258	18072890	-	633	-	GO:0045735;GO:0045735;	-	-	-
Os07g0561300	313.131	602.829	23.4328	0.0388713	-4.68515	3.14538e-175	1.27051e-172	7	22411227	22413069	-	1145	F-box protein 396	GO:0005515;	-	-	Cyclin-like F-box domain containing protein.(Os07t0561300-01)
Os06g0698300	16152.3	24584.8	7719.89	0.314011	-1.67111	1.96206e-173	7.81371e-171	6	29208089	29210889	-	1282	-	GO:0003824;GO:0003824;GO:0004721;GO:0004722;GO:0004722;GO:0006470;GO:0006470;GO:0016787;GO:0043169;GO:0043169;GO:0046872;GO:0046872;	K17506	[EC:3.1.3.16]	-
Os05g0331800	1191.14	403.492	1978.79	4.90417	2.29401	2.68713e-172	1.05526e-169	5	15524447	15524995	-	549	Prol-14, pro13b.21, PROLM17	-	-	-	Similar to Prolamin. (Os05t0331800-01)"
Os07g0182000	780.946	217.095	1344.8	6.19451	2.63099	7.18658e-172	2.78357e-169	7	4322232	4326713	-	1783	BZIP ACTIVATOR 1	GO:0003677;GO:0003700;GO:0003700;GO:0005634;GO:0005634;GO:0006351;GO:0006351;GO:0006355;GO:0006355;GO:0006355;GO:0010581;GO:0010581;GO:0043565;GO:0043565;GO:0045893;GO:0045893;	-	-	Basic leucine zipper transcriptional activator,Grain filling (Os07t0182000-01)
Os03g0820500	3088.98	4936.8	1241.16	0.25141	-1.99189	1.4876e-169	5.68403e-167	3	34430457	34431364	+	744	actin depolymerizing factor 3	GO:0003779;GO:0003779;GO:0003779;GO:0005622;GO:0005622;GO:0015629;GO:0015629;GO:0030042;GO:0030042;	K05765	-	Similar to WCOR719. (Os03t0820500-01)"
Os04g0518400	670.745	1170.92	170.566	0.145668	-2.77924	2.67751e-168	1.00942e-165	4	25927077	25929716	-	2549	Phenylalanine ammonia-lyase 07	GO:0003824;GO:0003824;GO:0005737;GO:0005737;GO:0005737;GO:0006559;GO:0006559;GO:0009698;GO:0009800;GO:0009800;GO:0016829;GO:0016841;GO:0016841;GO:0045548;GO:0045548;	K10775	[EC:4.3.1.24]	Similar to Phenylalanine ammonia-lyase (Fragment).(Os04t0518400-01)
Os01g0348900	1087.92	1812.71	363.122	0.200319	-2.31963	1.58832e-165	5.90917e-163	1	13903285	13904626	-	684	SALT PROTEIN	GO:0004672;GO:0005524;GO:0006468;GO:0030246;GO:0030246;GO:0030246;	-	-	SalT gene product (Salt-induced protein).(Os01t0348900-01)
Os05g0329200	849.97	260.757	1439.18	5.51925	2.46447	2.46215e-162	9.04119e-160	5	15398470	15399092	+	623	Prol-10, pro13b.16	-	-	-	Similar to Prolamin. (Os05t0329200-00)"
Os10g0539600	5260.13	2457.38	8062.87	3.28108	1.71417	1.31262e-161	4.75825e-159	10	21027467	21032216	+	2072	SPREADING STUB	GO:0000166;GO:0004672;GO:0004672;GO:0004674;GO:0004683;GO:0004683;GO:0005509;GO:0005509;GO:0005516;GO:0005516;GO:0005524;GO:0005524;GO:0005524;GO:0005634;GO:0005634;GO:0005737;GO:0005737;GO:0006468;GO:0006468;GO:0009738;GO:0009738;GO:0009931;GO:0009931;GO:0010857;GO:0010857;GO:0016020;GO:0016020;GO:0016301;GO:0016310;GO:0016740;GO:0018105;GO:0018105;GO:0035556;GO:0035556;GO:0046777;GO:0046777;GO:…	-	-	Similar to Calcium-dependent protein kinase 3.(Os10t0539600-01)
Os05g0405000	4640.96	2176.27	7105.65	3.26505	1.70711	5.60732e-157	2.00692e-154	5	19718538	19737605	-	3338	FLOURY ENDOSPERM 4	GO:0000166;GO:0003824;GO:0003824;GO:0005524;GO:0005524;GO:0005524;GO:0005634;GO:0005737;GO:0005829;GO:0006090;GO:0006090;GO:0006090;GO:0009507;GO:0009507;GO:0009507;GO:0009536;GO:0009570;GO:0015979;GO:0015979;GO:0016301;GO:0016301;GO:0016301;GO:0016310;GO:0016310;GO:0016310;GO:0016740;GO:0016772;GO:0016772;GO:0046872;GO:0046872;GO:0050242;GO:0050242;GO:0050242;GO:0003824;GO:0003824;GO:0005524;GO:…	-	-	Orthophosphate dikinase precursor (EC 2.7.9.1).(Os05t0405000-01);Similar to Isoform 2 of Pyruvate,phosphate dikinase 1, chloroplastic. (Os05t0405000-02)
Os06g0110200	1756	3009.52	502.483	0.166964	-2.58239	7.71179e-153	2.72558e-150	6	593577	594130	+	554	LATE EMBRYOGENESIS ABUNDANT PROTEIN 2	GO:0009793;GO:0009793;	-	-	Late embryogenesis abundant (LEA) group 1 familyprotein. (Os06t0110200-01)
Os02g0626100	7169.5	3176.36	11162.6	3.51428	1.81323	7.80804e-153	2.72558e-150	2	24973448	24977287	-	2503	PHENYLALANINE AMMONIA-LYASE 1	GO:0003824;GO:0003824;GO:0016829;GO:0003824;GO:0003824;GO:0005737;GO:0005737;GO:0006559;GO:0006559;GO:0016829;GO:0016841;GO:0016841;GO:0003824;GO:0003824;GO:0005737;GO:0005737;GO:0005737;GO:0006559;GO:0006559;GO:0009698;GO:0009800;GO:0009800;GO:0016829;GO:0016841;GO:0016841;GO:0045548;GO:0045548;	-	-	Similar to Phenylalanine ammonia-lyase.(Os02t0626100-01);Similar to Phenylalanine ammonia-lyase.(Os02t0626100-02);Similar to Phenylalanine ammonia-lyase.(Os02t0626100-03);Non-protein coding transcript.(Os02t0626100-04)
Os10g0524600	1020.51	349.573	1691.44	4.83859	2.27459	7.70856e-148	2.65804e-145	10	20389644	20392184	-	2541	Subtilisin 61, SUBTILISIN 61	GO:0004252;GO:0004252;GO:0004252;GO:0006508;GO:0006508;GO:0006508;GO:0008233;GO:0016787;	-	-	Peptidase S8, subtilisin-related domain containingprotein. (Os10t0524600-01)
Os03g0623100	5624	8496.22	2751.78	0.323883	-1.62646	1.91569e-147	6.52605e-145	3	23655935	23657162	+	795	endosperm-specific gene 49	-	-	-	Conserved hypothetical protein. (Os03t0623100-01)"
Os06g0210000	252.473	24.0774	480.868	19.9717	4.31989	5.97514e-147	2.01128e-144	6	5614074	5616716	+	1262	-	GO:0005886;GO:0005886;GO:0015171;GO:0015171;GO:0016020;GO:0016020;GO:0016020;GO:0016021;GO:0016021;GO:0016021;GO:0022857;GO:0022857;GO:0032973;GO:0032973;GO:0043090;GO:0043090;GO:0055085;GO:0080144;GO:0080144;	-	-	Protein of unknown function DUF6 domain containingprotein. (Os06t0210000-00)
Os12g0156200	3219.99	4939.81	1500.17	0.303689	-1.71933	2.3979e-146	7.97656e-144	12	2768411	2776846	+	7202	-	GO:0003676;GO:0003700;GO:0003964;GO:0006278;GO:0006355;GO:0008270;GO:0016020;GO:0016021;	-	-	Similar to DNA-binding factor of bZIP class.(Os12t0156200-00)
Os01g0633100	3560.27	1697.32	5423.21	3.19516	1.67589	8.43532e-144	2.77336e-141	1	25353805	25361883	+	2381	ADP-GLUCOSE PYROPHOSPHORYLASE LARGE SUBUNIT 2	GO:0000166;GO:0003824;GO:0005524;GO:0005524;GO:0005737;GO:0005829;GO:0005829;GO:0005978;GO:0005978;GO:0008152;GO:0008878;GO:0008878;GO:0008878;GO:0009058;GO:0009058;GO:0010170;GO:0010170;GO:0016740;GO:0016779;GO:0016779;GO:0016779;GO:0019252;GO:0019252;	-	-	ADP-glucose pyrophosphorylase large subunit,Controll of starch biosynthesis in endosperm development(Os01t0633100-01)
Os05g0402700	842.84	286.309	1399.37	4.88763	2.28913	5.58434e-143	1.81491e-140	5	19606771	19608914	+	1269	-	GO:0003824;GO:0003824;GO:0004332;GO:0004332;GO:0004332;GO:0006096;GO:0006096;GO:0006096;GO:0016829;	K01623	[EC:4.1.2.13]	-
Os07g0683900	1274.27	502.125	2046.42	4.07552	2.02698	6.77674e-143	2.17741e-140	7	29004217	29006208	+	1534	R40G2	GO:0030246;GO:0030246;	-	-	Ricin B-related lectin domain containing protein.(Os07t0683900-01);Similar to Osr40g2 protein (Fragment).(Os07t0683900-02)
Os03g0296200	227.144	436.838	17.4505	0.0399474	-4.64575	2.17779e-141	6.91875e-139	3	10366901	10368154	+	895	-	-	-	-	Conserved hypothetical protein. (Os03t0296200-00)"
Os04g0670200	2563.1	3951.39	1174.82	0.297319	-1.74992	2.55201e-141	8.01756e-139	4	34173356	34176732	-	1766	-	GO:0006508;GO:0006508;GO:0006508;GO:0008233;GO:0008234;GO:0008234;GO:0008234;GO:0016787;GO:0004197;GO:0004197;GO:0005615;GO:0005615;GO:0005764;GO:0005764;GO:0006508;GO:0006508;GO:0006508;GO:0008233;GO:0008234;GO:0008234;GO:0008234;GO:0016787;GO:0051603;GO:0051603;	-	-	Similar to Oryzain beta chain precursor (EC 3.4.22.-). (Os04t0670200-01);Granulin domain containing protein.(Os04t0670200-02)
Os03g0277300	10113.7	14982.5	5245.02	0.350077	-1.51425	1.91308e-139	5.94422e-137	3	9411494	9416082	-	2485	HEAT SHOCK PROTEIN 70KD	GO:0000166;GO:0005524;GO:0005524;GO:0005524;GO:0005737;GO:0006986;GO:0016887;GO:0031072;GO:0034605;GO:0034620;GO:0042026;GO:0042623;GO:0044183;GO:0051082;GO:0051085;GO:0051787;	-	-	Heat shock protein 70. (Os03t0277300-01)"
Os05g0550600	1411.82	2519.77	303.862	0.120591	-3.05181	8.39411e-137	2.57982e-134	5	27345715	27346293	+	579	-	GO:0006869;GO:0006869;	-	-	Similar to Nonspecific lipid-transfer protein 2(nsLTP2) (7 kDa lipid transfer protein). (Os05t0550600-02)
Os03g0815100	3808.77	6004.67	1612.88	0.268604	-1.89645	3.11689e-135	9.47635e-133	3	34166100	34167521	+	1293	-	GO:0003677;GO:0003677;GO:0003677;GO:0005515;GO:0005634;GO:0005634;GO:0006351;GO:0006351;GO:0006355;GO:0006355;GO:0006355;GO:0042803;GO:0042803;GO:0043565;GO:0043565;GO:1901002;GO:1901002;GO:1902584;GO:1902584;	-	-	-
Os12g0187800	311.731	616.267	7.1943	0.011674	-6.42056	1.67003e-133	5.02342e-131	12	4412608	4415933	-	865	endosperm-specific gene 148	-	-	-	Conserved hypothetical protein. (Os12t0187800-00)"
Os07g0222000	1100.07	433.929	1766.21	4.07028	2.02513	1.12371e-132	3.34453e-130	7	6745692	6746344	-	653	endosperm-specific gene 101	GO:0004867;GO:0004867;GO:0010951;	-	-	Similar to Alpha-amylase/trypsin inhibitor (RBI)(RATI). (Os07t0222000-01)
Os05g0568100	2504.95	3814.54	1195.36	0.313368	-1.67407	3.78608e-130	1.11512e-127	5	28289829	28293256	+	961	IRON-SULFUR CLUSTER PROTEIN 5	GO:0005506;GO:0005506;GO:0005506;GO:0005737;GO:0005739;GO:0005759;GO:0005759;GO:0005759;GO:0006879;GO:0006879;GO:0008198;GO:0008198;GO:0016226;GO:0016226;GO:0016226;GO:0036455;GO:0036455;GO:0046872;GO:0051536;GO:0051536;GO:0051536;GO:0051537;GO:0051537;GO:0051537;GO:0051539;GO:0051539;GO:0097428;GO:0097428;	K22068	-	Similar to Iron sulfur cluster assembly protein 1,mitochondrial precursor (Iron sulfur cluster scaffoldprotein 1). (Os05t0568100-01)
Os11g0213600	312.302	57.0555	567.549	9.94732	3.31431	3.01641e-127	8.79268e-125	11	5898818	5902693	-	1753	SERINE CARBOXYPEPTIDASE 48	GO:0004180;GO:0004185;GO:0004185;GO:0004185;GO:0004185;GO:0005773;GO:0006508;GO:0006508;GO:0006508;GO:0008233;GO:0016787;GO:0051603;GO:0051603;	K16297	[EC:3.4.16.-]	Peptidase S10, serine carboxypeptidase familyprotein. (Os11t0213600-01)
Os07g0606900	1407.1	609.803	2204.39	3.61493	1.85397	3.88687e-127	1.12144e-124	7	24934360	24937062	-	1327	-	GO:0005737;GO:0030001;GO:0046914;GO:0046916;	-	-	Hypothetical conserved gene. (Os07t0606900-01)"
Os04g0244800	7734.09	11349.2	4118.95	0.362928	-1.46225	1.95946e-126	5.59634e-124	4	9368053	9369130	-	801	-	GO:0005737;GO:0005737;GO:0030001;GO:0030001;GO:0030001;GO:0046872;GO:0046872;GO:0046872;GO:0046914;GO:0046914;GO:0046916;GO:0046916;	-	-	Heavy metal transport/detoxification protein domaincontaining protein. (Os04t0244800-01)
Os01g0135700	963.476	1602.98	323.975	0.202108	-2.3068	2.19157e-126	6.19666e-124	1	1931016	1931904	-	889	CALMODULIN-LIKE PROTEIN 16	GO:0005509;GO:0005509;GO:0005509;GO:0046872;	K13448	-	EF-HAND 2 domain containing protein. (Os01t0135700-01)
Os12g0578200	579.216	158.655	999.776	6.30158	2.65571	5.22233e-126	1.46199e-123	12	23918907	23923365	+	1347	-	GO:0004106;GO:0004106;GO:0004106;GO:0004106;GO:0005737;GO:0005737;GO:0008652;GO:0009073;GO:0009073;GO:0009073;GO:0009073;GO:0016853;GO:0046417;GO:0046417;	K01850	[EC:5.4.99.5]	Similar to Chorismate mutase, chloroplast precursor(EC 5.4.99.5) (CM-1). (Os12t0578200-01)
Os03g0807600	1350.67	2118.58	582.768	0.275075	-1.8621	2.47777e-125	6.86854e-123	3	33756172	33758645	-	985	-	GO:0005737;GO:0006694;GO:0006694;GO:0008152;GO:0008152;GO:0008168;GO:0008168;GO:0008168;GO:0008757;GO:0016740;GO:0032259;GO:0032259;	K00559	[EC:2.1.1.41]	Similar to Cyclopropane-fatty-acyl-phospholipidsynthase family protein, expressed. (Os03t0807600-00)
Os02g0134300	2773.75	4180.47	1367.04	0.327007	-1.61261	3.32763e-125	9.13482e-123	2	1816334	1819090	-	875	Transcription Elongation Factor 1	GO:0000993;GO:0000993;GO:0003746;GO:0005634;GO:0006351;GO:0006355;GO:0006368;GO:0006368;GO:0006414;GO:0008023;GO:0008023;GO:0046872;GO:0046872;GO:0048096;GO:0048096;	-	-	Protein of unknown function DUF701, zinc-bindingputative family protein. (Os02t0134300-01)
Os02g0115700	2227.25	1065.59	3388.92	3.18032	1.66917	7.34467e-125	1.99683e-122	2	825041	827640	-	1904	CATALASE A	GO:0004096;GO:0004096;GO:0006979;GO:0006979;GO:0020037;GO:0020037;GO:0055114;GO:0055114;GO:0098869;GO:0004096;GO:0004096;GO:0004096;GO:0004096;GO:0004601;GO:0005739;GO:0005739;GO:0005777;GO:0005777;GO:0005777;GO:0006979;GO:0006979;GO:0009514;GO:0009514;GO:0016491;GO:0020037;GO:0020037;GO:0020037;GO:0042542;GO:0042542;GO:0042744;GO:0042744;GO:0042744;GO:0046872;GO:0046872;GO:0055114;GO:0055114;GO:…	-	-	Catalase isozyme A (EC 1.11.1.6) (CAT-A).(Os02t0115700-01);Similar to Catalase. (Os02t0115700-02);Similar to Catalase. (Os02t0115700-03)
Os11g0498600	237.23	443.652	30.8082	0.0694424	-3.84804	7.59346e-121	2.04481e-118	11	17729083	17730337	+	827	-	GO:0016020;GO:0016021;GO:0016021;	K17279	-	Similar to HVA22 protein. (Os11t0498600-01)"
Os03g0192700	15213	8429.82	21996.2	2.60934	1.38368	7.95189e-121	2.12113e-118	3	4825697	4829533	-	1913	INOSITOL 1-PHOSPHATE SYNTHASE-1	GO:0004512;GO:0004512;GO:0004512;GO:0004512;GO:0005737;GO:0005737;GO:0005737;GO:0006021;GO:0006021;GO:0006021;GO:0006021;GO:0006629;GO:0008654;GO:0008654;GO:0008654;GO:0016853;	-	-	Similar to Myo-inositol-1-phosphate synthase.(Os03t0192700-01)
Os02g0249500	225.547	28.0327	423.062	15.0917	3.91569	1.95341e-120	5.16194e-118	2	8433458	8436694	+	1298	-	GO:0045735;	-	-	Conserved hypothetical protein. (Os02t0249500-01)"
Os10g0191900	410.497	107.98	713.014	6.60323	2.72317	1.20567e-118	3.1565e-116	10	6404506	6405513	+	1008	HAP5L SUBUNIT OF CCAAT-BOX BINDING COMPLEX	GO:0005634;GO:0005634;GO:0005634;GO:0046982;GO:0046982;GO:0048579;	K08066	-	Histone-fold domain containing protein.(Os10t0191900-00)
Os01g0912700	520.519	876.584	164.454	0.187607	-2.41421	1.24132e-114	3.22002e-112	1	39777762	39779892	+	1048	-	GO:0009507;GO:0009507;GO:0016020;GO:0016021;GO:0016021;	-	-	Similar to T23K8.14 protein. (Os01t0912700-01)"
Os01g0511000	731.884	269.408	1194.36	4.43328	2.14838	7.21536e-114	1.85468e-111	1	17975866	17977327	-	1415	-	-	-	-	Similar to LOB domain protein 40. (Os01t0511000-01)"
Os02g0730000	1381.13	638.786	2123.47	3.32423	1.73302	5.78715e-112	1.47416e-109	2	30392547	30396729	-	2896	ALDEHYDE DEHYDROGENASE 2A	GO:0008152;GO:0008152;GO:0016491;GO:0016491;GO:0055114;GO:0055114;GO:0004029;GO:0004029;GO:0008152;GO:0008152;GO:0016491;GO:0016491;GO:0016491;GO:0016620;GO:0016620;GO:0055114;GO:0055114;GO:0055114;	K00128	[EC:1.2.1.3]	Similar to Mitochondrial aldehyde dehydrogenase.(Os02t0730000-01);Mitochondrial aldehyde dehydrogenaseALDH2a. (Os02t0730000-02)
Os03g0232400	820.634	1313.88	327.389	0.249178	-2.00475	4.99185e-111	1.26022e-108	3	7018347	7019179	+	710	-	GO:0005576;GO:0005576;GO:0008083;GO:0008083;GO:0008283;GO:0008283;GO:0010469;	-	-	Phytosulfokine family protein. (Os03t0232400-00)"
Os06g0318533	301.56	66.0209	537.099	8.13529	3.02419	1.1103e-109	2.7782e-107	6	12339154	12339960	-	807	-	-	-	-	Conserved hypothetical protein. (Os06t0318533-01)"
Os03g0286900	3346.48	4905.96	1787.01	0.364254	-1.45699	1.21659e-108	3.01747e-106	3	9899776	9900385	-	486	rare cold-inducible 2-5	GO:0016020;GO:0016021;GO:0016021;GO:0016021;	-	-	RCI2 (rare cold-inducible 2) family protein, Droughtresistance (Os03t0286900-01)
Os10g0550100	400.741	85.9778	715.504	8.32196	3.05692	1.24066e-106	3.0504e-104	10	21577492	21580548	+	2376	Mediator 12_2	GO:0001104;GO:0006357;GO:0016592;	-	-	Conserved hypothetical protein. (Os10t0550100-01)"
Os06g0726200	1323.66	2147.75	499.572	0.232602	-2.10406	1.64443e-106	4.00829e-104	6	30890834	30892050	+	1217	CHITINASE 1	GO:0000272;GO:0000272;GO:0004568;GO:0004568;GO:0004568;GO:0005975;GO:0005975;GO:0005975;GO:0006032;GO:0006032;GO:0006032;GO:0006952;GO:0008061;GO:0008061;GO:0008061;GO:0008152;GO:0016787;GO:0016798;GO:0016998;GO:0016998;GO:0050832;GO:0050832;	K20547	[EC:3.2.1.14]	Similar to Chitinase 1. (Os06t0726200-02)"
Os03g0654700	1111.64	501.986	1721.3	3.42897	1.77778	3.06529e-106	7.40778e-104	3	25526785	25530702	-	1491	endosperm-specific gene 50	GO:0016702;GO:0016702;GO:0055114;GO:0055114;	K10712	[EC:1.13.11.19]	Protein of unknown function DUF1637 family protein.(Os03t0654700-01)
Os05g0366900	190.23	22.7855	357.675	15.6975	3.97246	3.55926e-106	8.52865e-104	5	17621500	17623499	-	1058	-	-	-	-	Conserved hypothetical protein. (Os05t0366900-01)"
Os07g0206500	45023.7	26572.7	63474.6	2.38871	1.25623	1.48561e-105	3.52989e-103	7	5741877	5742488	+	612	-	GO:0045735;GO:0045735;	-	-	13 kDa prolamin precursor. (Os07t0206500-00)"
Os05g0595100	1358.17	2071.08	645.264	0.311559	-1.68242	2.94189e-105	6.93182e-103	5	29632006	29635661	+	1346	-	GO:0003824;GO:0003978;GO:0003978;GO:0003978;GO:0006012;GO:0006012;GO:0006012;GO:0016853;GO:0050662;	-	-	-
Os01g0140100	786.03	288.328	1283.73	4.45234	2.15456	5.40318e-105	1.2626e-102	1	2120489	2122320	+	1832	-	GO:0004190;GO:0004190;GO:0004190;GO:0004190;GO:0006508;GO:0006508;GO:0006508;GO:0006508;GO:0008233;GO:0016787;GO:0030163;GO:0030163;	K22683	[EC:3.4.23.-]	Peptidase A1 domain containing protein.(Os01t0140100-01)
Os02g0252400	980.739	431.482	1530	3.54591	1.82616	1.30582e-104	3.02639e-102	2	8590318	8593735	-	1537	PROLAMIN BOX BINDING FACTOR	GO:0003677;GO:0003677;GO:0003677;GO:0005634;GO:0005634;GO:0006351;GO:0006351;GO:0006355;GO:0006355;GO:0006355;GO:0046872;GO:0046872;	-	-	Dof zinc finger transcriptional activator, Dof zincfinger transcription factor, Grain filling, GA response inaleurone cell (Os02t0252400-01)
Os02g0776600	282.016	503.095	60.9365	0.121123	-3.04545	8.53782e-104	1.96266e-101	2	32822838	32823749	-	912	-	-	-	-	Hypothetical conserved gene. (Os02t0776600-00)"
Os02g0799000	1546.74	763.812	2329.66	3.05005	1.60883	2.49708e-103	5.69395e-101	2	34026274	34030282	+	1659	-	GO:0003824;GO:0003824;GO:0004721;GO:0004722;GO:0004722;GO:0006470;GO:0006470;GO:0016787;GO:0043169;GO:0043169;GO:0046872;GO:0046872;	K14803	[EC:3.1.3.16]	-
Os12g0147200	8583.78	12434	4733.57	0.380696	-1.39329	8.3375e-103	1.88594e-100	12	2312450	2313217	+	768	-	-	-	-	Conserved hypothetical protein. (Os12t0147200-01)"
Os02g0692700	545.246	897.394	193.098	0.215176	-2.21641	1.11089e-102	2.49288e-100	2	28435079	28436672	-	1319	-	-	-	-	Similar to PLATZ transcription factor.(Os02t0692700-01)
Os01g0571300	2173.63	3215.91	1131.35	0.351799	-1.50718	1.56093e-102	3.47523e-100	1	21938865	21941797	+	1527	HEAT STRESS TRANSCRIPTION FACTOR A7	GO:0000978;GO:0003677;GO:0003700;GO:0003700;GO:0003700;GO:0005634;GO:0005634;GO:0005634;GO:0005634;GO:0006351;GO:0006351;GO:0006355;GO:0006355;GO:0006355;GO:0034605;GO:0043565;GO:0043565;GO:0043565;GO:0061408;	-	-	Similar to Heat shock transcription factor 31(Fragment). (Os01t0571300-01)
Os12g0623600	871.1	379.037	1363.16	3.59639	1.84655	2.77463e-100	6.12911e-98	12	26629926	26632504	-	1471	-	GO:0016702;GO:0016702;GO:0055114;GO:0055114;	K10712	[EC:1.13.11.19]	Protein of unknown function DUF1637 family protein.(Os12t0623600-01)
Os01g0783200	4415.57	6343.86	2487.28	0.392076	-1.35079	5.68042e-100	1.24507e-97	1	33185460	33192979	-	3067	-	GO:0000166;GO:0003951;GO:0003951;GO:0004143;GO:0004143;GO:0004143;GO:0005524;GO:0005524;GO:0007165;GO:0007165;GO:0007205;GO:0007205;GO:0008152;GO:0008152;GO:0016301;GO:0016301;GO:0016301;GO:0016310;GO:0016740;GO:0000166;GO:0003951;GO:0003951;GO:0004143;GO:0004143;GO:0004143;GO:0005524;GO:0005524;GO:0007165;GO:0007165;GO:0007205;GO:0007205;GO:0008152;GO:0008152;GO:0016301;GO:0016301;GO:0016301;GO:…	K00901	[EC:2.7.1.107]	Similar to Diacylglycerol kinase. (Os01t0783200-01);Similar to Diacylglycerol kinase. (Os01t0783200-02)
Os03g0386000	10226.4	14460	5992.88	0.414445	-1.27075	1.03054e-99	2.24143e-97	3	15329520	15334903	+	3358	SALT RESPONSIVE WD40 PROTEIN 5	GO:0005515;GO:0005515;	-	-	Similar to Salt-responsive WD40 protein 5.(Os03t0386000-01);WD40 subfamily protein, Salt stress(Os03t0386000-02)
Os03g0734300	774.03	1224.17	323.892	0.264581	-1.91822	1.06548e-99	2.29974e-97	3	30078328	30078899	+	469	-	GO:0004867;GO:0004867;GO:0010951;	-	-	Similar to Proteinase inhibitor type II CEVI57precursor. (Os03t0734300-01)
Os04g0560600	626.182	1009.97	242.39	0.239996	-2.05892	1.74742e-99	3.74305e-97	4	28079507	28082320	-	1867	CALCIUM-DEPENDENT PROTEIN KINASE 12	GO:0000166;GO:0004672;GO:0004672;GO:0004674;GO:0004683;GO:0004683;GO:0005509;GO:0005509;GO:0005516;GO:0005516;GO:0005524;GO:0005524;GO:0005524;GO:0005634;GO:0005634;GO:0005634;GO:0005737;GO:0005737;GO:0005737;GO:0005886;GO:0006468;GO:0006468;GO:0009738;GO:0009738;GO:0009931;GO:0009931;GO:0016020;GO:0016020;GO:0016301;GO:0016310;GO:0016740;GO:0018105;GO:0018105;GO:0035556;GO:0035556;GO:0046777;GO:…	K13412	[EC:2.7.11.1]	Calcium-dependent protein kinase, Salt-stresstolerance, Blast disease resistance (Os04t0560600-01)
Os07g0219300	1581.95	429.417	2734.49	6.3679	2.67082	4.43175e-99	9.42164e-97	7	6611130	6611756	-	627	13-kD prolamin	GO:0005773;GO:0005773;GO:0033095;GO:0033095;GO:0045735;GO:0045735;	-	-	Prolamin precursor (13 kDa prolamin). (Os07t0219300-01)
Os04g0674400	1991.63	2942.63	1040.62	0.353636	-1.49966	1.22375e-98	2.5822e-96	4	34423647	34426231	+	1378	-	GO:0004553;GO:0005737;GO:0005737;GO:0005737;GO:0005737;GO:0005739;GO:0005758;GO:0005758;GO:0005975;GO:0009055;GO:0016226;GO:0016226;GO:0016226;GO:0016226;GO:0016787;GO:0022900;GO:0046872;GO:0046872;GO:0051536;GO:0051536;GO:0051536;GO:0051537;GO:0051537;GO:0051539;GO:0051539;	K22746	-	Similar to Anamorsin (Cytokine induced apoptosisinhibitor 1) (CUA001). Splice isoform 2. (Os04t0674400-01)
Os01g0815400	624.886	1018.91	230.864	0.226581	-2.1419	2.88841e-98	6.04961e-96	1	34674484	34676184	-	831	-	-	-	-	Conserved hypothetical protein. (Os01t0815400-01)"
Os07g0530600	2399.67	3505.61	1293.73	0.369045	-1.43813	2.6807e-97	5.5733e-95	7	20764778	20769109	+	1773	PDRP1	GO:0000166;GO:0004674;GO:0004674;GO:0004674;GO:0005524;GO:0005524;GO:0006468;GO:0009507;GO:0009507;GO:0009507;GO:0009536;GO:0016301;GO:0016310;GO:0016740;GO:0016772;GO:0016772;GO:0016776;GO:0016776;	K20115	-	Protein of unknown function DUF299 family protein.(Os07t0530600-01)
Os10g0568900	306.336	535.133	77.5384	0.144896	-2.78692	2.70283e-97	5.57829e-95	10	22555971	22557879	+	1650	-	-	-	-	Similar to Catalytic/ hydrolase. (Os10t0568900-01)"
Os03g0766100	26589.9	16076.1	37103.7	2.30801	1.20665	4.33631e-96	8.88472e-94	3	31729638	31730211	-	574	-	GO:0005773;GO:0005773;GO:0033095;GO:0033095;GO:0045735;GO:0045735;	-	-	-
Os09g0502100	542.899	203.796	882.003	4.32788	2.11366	9.52965e-96	1.93849e-93	9	19425079	19430998	-	3445	LAGGING GROWTH AND DEVELOPMENT 1	-	-	-	Von Willebrand factor type A (VWA) domain containingprotein, RNA binding protein, Regulation of vegetativegrowth and development (Os09t0502100-01);VWA domaincontaining protein, RNA binding protein, Regulation ofvegetative growth and development (Os09t0502100-02);VWAdomain containing protein, RNA binding protein, Regulationof vegetative growth and development (Os09t0502100-03);VWAdomain containing…
Os05g0330600	232.933	46.3729	419.493	9.04608	3.17729	1.56091e-95	3.15248e-93	5	15464490	15465048	+	559	Prol-12, pro13b.18	-	-	-	Similar to Prolamin. (Os05t0330600-00)"
Os07g0214600	5405.16	3138.03	7672.3	2.44495	1.2898	2.66873e-95	5.35165e-93	7	6276107	6276753	-	647	rice allergen 5B, endosperm-specific gene 99	GO:0004867;GO:0004867;GO:0005576;GO:0005615;GO:0005615;GO:0010951;GO:0019863;GO:0019863;GO:0045735;GO:0045735;	-	-	Similar to Seed allergenic protein RA17 precursor.(Os07t0214600-01)
Os01g0928000	890.483	297.983	1482.98	4.97674	2.3152	1.0492e-94	2.08917e-92	1	40714216	40717112	-	1455	-	GO:0046983;GO:0046983;	-	-	-
Os09g0256700	4634.09	6598.47	2669.71	0.404595	-1.30545	1.25106e-94	2.47369e-92	9	4277193	4277778	-	586	endosperm-specific gene 125	-	-	-	Conserved hypothetical protein. (Os09t0256700-01)"
Os08g0467500	8036.48	11432.4	4640.52	0.405907	-1.30078	1.56397e-94	3.07092e-92	8	22996547	22997823	+	1000	endosperm-specific gene 122	GO:0006950;GO:0006950;GO:0009737;GO:0009737;GO:0016020;GO:0016021;GO:0016021;GO:0006950;GO:0006950;GO:0009737;GO:0009737;GO:0016020;GO:0016021;GO:0016021;	-	-	TB2/DP1 and HVA22 related protein family protein.(Os08t0467500-01);Abscisic acid and stress inducible (A22)gene. (Os08t0467500-02)
Os04g0390100	4157.46	2384.17	5930.74	2.48754	1.31472	2.86456e-94	5.5859e-92	4	19189127	19192319	+	1553	-	GO:0005737;GO:0005737;GO:0030001;GO:0030001;GO:0030001;GO:0046872;GO:0046872;GO:0046872;GO:0046914;GO:0046914;GO:0046916;GO:0046916;	-	-	Heavy metal transport/detoxification protein domaincontaining protein. (Os04t0390100-01)
Os03g0703300	3602.15	5151.32	2052.99	0.398536	-1.32722	1.18462e-92	2.29419e-90	3	28260587	28266450	-	2205	-	GO:0016020;GO:0016021;GO:0016021;GO:0000166;GO:0004672;GO:0004674;GO:0005524;GO:0005524;GO:0006468;GO:0016020;GO:0016021;GO:0016021;GO:0016301;GO:0016310;GO:0016740;	-	-	Calponin-like actin-binding domain containingprotein. (Os03t0703300-01);Hypothetical conserved gene.(Os03t0703300-02)
Os07g0676900	119.606	5.65018	233.562	41.337	5.36936	2.79364e-92	5.37348e-90	7	28660188	28661792	+	1229	class III peroxidase 109, peroxidase 2	GO:0004601;GO:0004601;GO:0004601;GO:0005576;GO:0005576;GO:0006979;GO:0006979;GO:0006979;GO:0016491;GO:0020037;GO:0020037;GO:0020037;GO:0042744;GO:0042744;GO:0042744;GO:0046872;GO:0046872;GO:0055114;GO:0055114;GO:0055114;GO:0098869;	K00430	[EC:1.11.1.7]	Similar to Peroxidase (EC 1.11.1.7). (Os07t0676900-01)
Os03g0796000	3340.3	4986.93	1693.67	0.339622	-1.558	5.10171e-92	9.74669e-90	3	33110648	33118198	+	2787	sucrose induced 2	-	-	-	Hypothetical conserved gene. (Os03t0796000-01);Similar to Ripening-associated protein (Fragment).(Os03t0796000-02)
Os05g0554000	2762.61	1549.04	3976.17	2.56686	1.36	1.57908e-91	2.99654e-89	5	27542128	27545922	+	2889	-	GO:0006855;GO:0006855;GO:0006855;GO:0015238;GO:0015238;GO:0015238;GO:0015297;GO:0015297;GO:0016020;GO:0016020;GO:0016020;GO:0016021;GO:0016021;GO:0055085;GO:0055085;GO:0006855;GO:0006855;GO:0006855;GO:0015238;GO:0015238;GO:0015238;GO:0015297;GO:0015297;GO:0016020;GO:0016020;GO:0016020;GO:0016021;GO:0016021;GO:0055085;GO:0055085;	K03327	-	-
Os01g0841000	1910.4	2793.37	1027.43	0.36781	-1.44297	1.77373e-90	3.34348e-88	1	36094898	36096559	+	1328	-	-	-	-	ENTH/VHS domain containing protein. (Os01t0841000-01);ENTH/VHS domain containing protein. (Os01t0841000-02)
Os10g0546400	621.282	1022.92	219.641	0.214719	-2.21948	5.99604e-90	1.12277e-87	10	21360059	21360924	-	866	SMR1	GO:0004860;GO:0004860;GO:0005634;GO:0005634;GO:0006469;GO:0007049;GO:0007049;	-	-	Conserved hypothetical protein. (Os10t0546400-01)"
Os02g0236000	1839.9	992.936	2686.86	2.70598	1.43615	1.74768e-89	3.25103e-87	2	7706619	7710902	+	1763	-	GO:0003824;GO:0003824;GO:0004069;GO:0004069;GO:0004069;GO:0005739;GO:0005739;GO:0006520;GO:0006520;GO:0008483;GO:0008483;GO:0008483;GO:0009058;GO:0009058;GO:0016740;GO:0030170;GO:0030170;	K14455	[EC:2.6.1.1]	Similar to Aspartate aminotransferase (EC 2.6.1.1)(Fragment). (Os02t0236000-01)
Os04g0508300	6546.35	9176.94	3915.76	0.426695	-1.22872	4.9957e-89	9.23224e-87	4	25397069	25399815	+	573	GLUTAREDOXIN	GO:0004362;GO:0005623;GO:0005737;GO:0005737;GO:0009055;GO:0009055;GO:0015035;GO:0015035;GO:0022900;GO:0034599;GO:0045454;GO:0045454;GO:0055114;GO:0055114;GO:0098869;	-	-	Glutaredoxin. (Os04t0508300-01)"
Os07g0634400	303.019	85.1558	520.883	6.11682	2.61278	2.16402e-88	3.97322e-86	7	26327405	26329772	-	1132	-	GO:0008152;GO:0008152;GO:0016787;GO:0016787;	K07025	-	HAD-superfamily hydrolase, subfamily IA, variant 3domain containing protein. (Os07t0634400-01)
Os01g0392600	179.461	28.2774	330.645	11.6929	3.54756	2.46565e-88	4.49783e-86	1	16693961	16700566	+	4014	-	GO:0016020;GO:0016021;GO:0016021;GO:0016020;GO:0016021;GO:0016021;	-	-	Conserved hypothetical protein. (Os01t0392600-01);Hypothetical protein. (Os01t0392600-02)
Os08g0246800	1312.35	672.095	1952.6	2.90524	1.53866	2.72158e-88	4.93287e-86	8	8969014	8970904	+	1728	-	GO:0003700;GO:0005634;GO:0006355;GO:0006355;GO:0008270;GO:0009585;GO:0010018;GO:0042753;GO:0045893;GO:0006355;	-	-	Conserved hypothetical protein. (Os08t0246800-01);Hypothetical conserved gene. (Os08t0246800-02)
Os11g0621300	704.959	308.628	1101.29	3.56834	1.83525	3.66984e-88	6.60922e-86	11	24219144	24224045	-	2809	-	-	-	-	Protein of unknown function DUF1399 family protein.(Os11t0621300-00)
Os03g0117100	1155.05	1733.83	576.27	0.332368	-1.58915	4.881e-88	8.73483e-86	3	958129	960101	-	1100	PEROXIN 11-1	GO:0005777;GO:0005778;GO:0005778;GO:0005779;GO:0005779;GO:0007031;GO:0016020;GO:0016021;GO:0016559;GO:0016559;GO:0016559;GO:0044375;GO:0005777;GO:0005778;GO:0005778;GO:0005779;GO:0005779;GO:0007031;GO:0016020;GO:0016021;GO:0016559;GO:0016559;GO:0016559;GO:0044375;	-	-	Peroxisomal protein, Response to salt and lownitrogen stresses (Os03t0117100-01);Peroxisomal biogenesisfactor 11 family protein. (Os03t0117100-02)
Os02g0115900	576.152	237.023	915.281	3.86157	1.94919	1.45877e-86	2.59413e-84	2	838743	842672	-	2450	-	GO:0000166;GO:0005524;GO:0005524;GO:0000166;GO:0005515;GO:0005524;GO:0005524;GO:0005524;GO:0005634;GO:0005737;GO:0005783;GO:0005788;GO:0005788;GO:0005788;GO:0006986;GO:0009705;GO:0009705;GO:0016020;GO:0016887;GO:0030433;GO:0030968;GO:0031072;GO:0034605;GO:0034620;GO:0034663;GO:0034975;GO:0034975;GO:0042026;GO:0042623;GO:0044183;GO:0051082;GO:0051085;GO:0051787;GO:0000166;GO:0005515;GO:0005524;GO:…	K09490	-	-
Os03g0327800	801.262	370.03	1232.49	3.3308	1.73587	2.57746e-86	4.55486e-84	3	11973989	11976381	-	1782	NAC DOMAIN-CONTAINING PROTEIN 58	GO:0003677;GO:0003677;GO:0003677;GO:0005634;GO:0005634;GO:0006351;GO:0006351;GO:0006355;GO:0006355;GO:0006355;	-	-	NAC Family transcriptional activator, Abiotic stressresponse, Positive regulator of leaf senescence(Os03t0327800-01)
Os07g0621800	132.189	11.5789	252.798	21.8327	4.44842	4.10827e-86	7.21499e-84	7	25696895	25704080	-	1373	-	GO:0008270;GO:0008270;GO:0016491;GO:0016491;GO:0046872;GO:0055114;GO:0055114;	K00121	-	Alcohol dehydrogenase superfamily, zinc-containingprotein. (Os07t0621800-01)
Os03g0390200	2490.12	3568.34	1411.89	0.39567	-1.33763	1.75226e-85	3.05834e-83	3	15628109	15632425	-	1671	STRESS/ABA-ACTIVATED PROTEIN KINASE 1	GO:0000166;GO:0004672;GO:0004672;GO:0004674;GO:0004674;GO:0004674;GO:0005524;GO:0005524;GO:0005524;GO:0005634;GO:0005634;GO:0005737;GO:0005737;GO:0006468;GO:0006468;GO:0006468;GO:0009738;GO:0009738;GO:0016301;GO:0016310;GO:0016740;GO:0035556;GO:0035556;GO:0000166;GO:0004672;GO:0004672;GO:0004674;GO:0004674;GO:0004674;GO:0005524;GO:0005524;GO:0005524;GO:0005634;GO:0005634;GO:0005737;GO:0005737;GO:…	K14498	[EC:2.7.11.1]	Serine/threonine protein kinase, Hyperosmotic stressresponse (Os03t0390200-01);Serine/threonine-protein kinaseSAPK1 (EC 2.7.1.37) (Osmotic stress/abscisic acid-activatedprotein kinase 1). (Os03t0390200-02)
Os07g0668600	322.472	69.0797	575.865	8.33624	3.0594	3.3226e-85	5.76359e-83	7	28233249	28234681	-	1335	GluB-1-binding Zinc Finger 1	GO:0046872;GO:0046872;GO:0046872;GO:0046872;GO:0046872;GO:0046872;	-	-	Zinc finger, CCCH-type domain containing protein.(Os07t0668600-01);CCCH type zinc finger protein, Regulationof the seed storage protein GluB-1 (Os07t0668600-02)
Os09g0549450	472.752	766.633	178.872	0.233322	-2.09961	3.94218e-85	6.79666e-83	9	21735447	21740544	+	3328	-	GO:0003677;GO:0003677;GO:0005515;GO:0005634;GO:0005634;GO:0006351;GO:0006351;GO:0006355;GO:0006355;	-	-	Similar to NIN-like protein 1. (Os09t0549450-00)"
Os03g0183000	393.521	137.32	649.722	4.73144	2.24228	1.7666e-84	3.02731e-82	3	4348736	4350531	-	1688	ETHYLENE RESPONSE FACTOR 62	GO:0003677;GO:0003677;GO:0003677;GO:0003700;GO:0003700;GO:0005634;GO:0005634;GO:0006351;GO:0006351;GO:0006355;GO:0006355;GO:0006355;GO:0003677;GO:0003677;GO:0003677;GO:0003700;GO:0003700;GO:0005634;GO:0005634;GO:0006351;GO:0006351;GO:0006355;GO:0006355;GO:0006355;	-	-	Similar to AP2 domain containing protein RAP2.6(Fragment). (Os03t0183000-01);Similar to AP2 domaincontaining protein RAP2.6 (Fragment). (Os03t0183000-02);Similar to Root abundant factor. (Os03t0183000-03)
Os06g0115300	997.042	1503.41	490.678	0.326378	-1.61539	2.50585e-84	4.26826e-82	6	860908	862566	-	522	Acyl-CoA-binding protein 2	GO:0000062;GO:0000062;GO:0005737;GO:0005829;GO:0005829;GO:0008289;GO:0008289;	K08762	-	Acyl-CoA-binding protein , Stress response(Os06t0115300-01)
Os08g0470700	223.121	50.5236	395.719	7.83237	2.96945	1.38707e-83	2.34847e-81	8	23147294	23151464	-	878	ALPHA-CARBONIC ANHYDRASE 7	GO:0004089;GO:0004089;GO:0006730;GO:0008270;GO:0008270;GO:0046872;	K01674	[EC:4.2.1.1]	Similar to carbonic anhydrase. (Os08t0470700-00)"
Os11g0453900	784.331	1202.73	365.927	0.304245	-1.71669	1.06436e-82	1.79135e-80	11	15320288	15321526	-	852	RESPONSIVE TO ABA GENE 16D	GO:0005829;GO:0005829;GO:0006950;GO:0006950;GO:0009414;GO:0009414;GO:0009415;GO:0009415;GO:0009631;GO:0009631;GO:0009737;GO:0009737;	-	-	Dehydrin RAB 16D. (Os11t0453900-01)"
Os01g0270100	4903.09	6840.72	2965.45	0.4335	-1.2059	1.88204e-82	3.1488e-80	1	9325669	9329331	-	1125	-	GO:0004869;GO:0004869;GO:0004869;GO:0010466;GO:0010951;GO:0030414;GO:0043531;GO:0002020;GO:0002020;GO:0004869;GO:0004869;GO:0004869;GO:0004869;GO:0005576;GO:0005576;GO:0006952;GO:0006952;GO:0010466;GO:0010951;GO:0030414;GO:2000117;GO:2000117;	-	-	Similar to Cysteine protease inhibitor.(Os01t0270100-01);Similar to cDNA clone:001-200-C04, fullinsert sequence. (Os01t0270100-02)
Os05g0415400	401.604	145.166	658.042	4.53303	2.18047	3.89155e-82	6.47256e-80	5	20308486	20310242	-	1336	NAC DOMAIN-CONTAINING PROTEIN 24	GO:0003677;GO:0003677;GO:0003677;GO:0003700;GO:0005634;GO:0005634;GO:0005634;GO:0006351;GO:0006351;GO:0006355;GO:0006355;GO:0006355;GO:0045893;	-	-	Similar to OsNAC6 protein. (Os05t0415400-01)"
Os04g0668900	473.704	851.022	96.3847	0.113258	-3.14232	6.06171e-82	1.00231e-79	4	34122909	34125915	-	1578	OSIMASE	GO:0009579;GO:0009916;GO:0009916;GO:0009916;GO:0016020;GO:0016021;GO:0016021;GO:0016117;GO:0016491;GO:0046872;GO:0046872;GO:0055114;GO:0055114;GO:0055114;GO:0070469;GO:0070469;GO:0102721;GO:0102721;	K17893	[EC:1.10.3.11]	Protein similar to plastid terminal oxidase,Carotenoid and strigolactone synthesis (Os04t0668900-01)
Os06g0141600	6531.64	4013.91	9049.36	2.2545	1.17281	9.91938e-82	1.63064e-79	6	2175908	2176926	-	1019	early nodulin 93 gene	GO:0016020;GO:0016021;GO:0016021;	-	-	Early nodulin 93 ENOD93 protein family protein.(Os06t0141600-01)
Os04g0541700	269.47	493.956	44.9834	0.0910677	-3.45692	1.14037e-81	1.86381e-79	4	27124166	27125512	+	1230	HOMEOBOX GENE 22	GO:0003677;GO:0003677;GO:0003677;GO:0003700;GO:0003700;GO:0005634;GO:0005634;GO:0006351;GO:0006351;GO:0006355;GO:0006355;GO:0006355;GO:0043565;GO:0043565;GO:0003677;GO:0003677;GO:0003677;GO:0003700;GO:0003700;GO:0005634;GO:0005634;GO:0006355;GO:0006355;GO:0043565;GO:0043565;	-	-	Similar to Homeobox-leucine zipper protein HOX22.(Os04t0541700-01);Homeodomain-leucine zipper (HD-Zip)protein, Transcription factor, ABA-mediated drought andsalt tolerance (Os04t0541700-02)
Os07g0691600	221.595	51.5527	391.636	7.59682	2.9254	1.63631e-81	2.659e-79	7	29417888	29419191	-	1220	-	-	-	-	Similar to Alcohol dehydrogenase (Fragment).(Os07t0691600-01)
Os10g0572300	2216.1	3163.98	1268.21	0.400829	-1.31894	5.36949e-81	8.67556e-79	10	22690792	22695147	+	2294	intracellular Ras-group-related LRR protein 5	GO:0005515;GO:0005886;GO:0005886;GO:0007165;GO:0007165;GO:0009416;GO:0009416;GO:0005515;	-	-	Leucine-rich repeat, typical subtype containingprotein. (Os10t0572300-01);Similar to Protein lap4.(Os10t0572300-02)
Os12g0129350	806.273	1228.87	383.677	0.312219	-1.67937	1.26021e-80	2.02458e-78	12	1400240	1404684	+	1337	-	GO:0009505;GO:0016787;GO:0046373;GO:0046373;GO:0046556;GO:0046556;GO:0046556;	K01209	[EC:3.2.1.55]	Similar to Arabinoxylan arabinofuranohydrolaseisoenzyme AXAH-I. (Os12t0129350-00)
Os07g0220000	3176.73	863.677	5489.78	6.35629	2.66819	1.37417e-80	2.19518e-78	7	6620316	6620931	-	616	pro13b.4	-	-	-	Similar to Prolamin. (Os07t0220000-01)"
Os05g0138300	2745.77	3883.51	1608.03	0.414067	-1.27206	1.70208e-80	2.70372e-78	5	2219581	2220618	-	1038	-	-	-	-	-
Os02g0751300	616.281	1052.59	179.972	0.17098	-2.5481	2.65024e-80	4.18635e-78	2	31575903	31577560	+	773	-	-	-	-	Protein of unknown function DUF581 family protein.(Os02t0751300-01)
Os11g0134700	336.851	105.633	568.068	5.37774	2.427	6.42166e-80	1.00874e-77	11	1616990	1618300	-	1311	Metacaspase 7	GO:0006508;GO:0008234;GO:0008234;GO:0048046;GO:0048046;	K22684	[EC:3.4.22.-]	Similar to Metacaspase 7 (Metacaspase 4).(Os11t0134700-01)
Os01g0884300	2666.76	4018.66	1314.86	0.32719	-1.6118	1.73711e-79	2.71364e-77	1	38398996	38401481	-	1526	NAC DOMAIN-CONTAINING PROTEIN 6	GO:0003677;GO:0003677;GO:0003677;GO:0005515;GO:0005634;GO:0005634;GO:0006351;GO:0006351;GO:0006355;GO:0006355;GO:0006355;GO:0009409;GO:0009409;GO:0040008;GO:0040008;GO:0043565;GO:0043565;GO:0045893;GO:0045893;GO:0048364;GO:0048364;GO:1900150;GO:1900150;GO:1901002;GO:1901002;GO:1902584;GO:1902584;	-	-	No apical meristem (NAM) protein domain containingprotein. (Os01t0884300-01)
Os03g0141200	24251.3	39199.9	9302.67	0.237314	-2.07513	1.81309e-78	2.81677e-76	3	2272966	2276161	+	2063	beta-amylase 2	GO:0000272;GO:0000272;GO:0000272;GO:0005975;GO:0008152;GO:0009507;GO:0009507;GO:0009536;GO:0016161;GO:0016161;GO:0016161;GO:0016787;GO:0016798;GO:0102229;GO:0102229;	K01177	[EC:3.2.1.2]	Similar to Beta-amylase PCT-BMYI (EC 3.2.1.2).(Os03t0141200-01)
Os09g0433900	15184.9	20719.4	9650.42	0.465767	-1.10232	2.13261e-78	3.29506e-76	9	15930510	15936552	+	1922	ALANINE AMINOTRANSFERASE 5	GO:0003824;GO:0003824;GO:0008483;GO:0008483;GO:0009058;GO:0009058;GO:0016740;GO:0030170;GO:0030170;	K00814	[EC:2.6.1.2]	Similar to Alanine aminotransferase 2 (EC 2.6.1.2)(GPT) (Glutamic--pyruvic transaminase 2) (Glutamic--alaninetransaminase 2) (ALAAT-2). (Os09t0433900-01)
Os03g0222100	317.659	544.672	90.6461	0.166423	-2.58707	4.89093e-78	7.51581e-76	3	6392811	6395478	-	2587	-	GO:0005488;GO:0005829;GO:0005829;GO:0009646;GO:0009646;GO:0016853;GO:0090549;GO:0090549;	-	-	Similar to Topoisomerase-like protein.(Os03t0222100-01)
Os02g0740500	6018.29	8304.68	3731.9	0.449373	-1.15402	5.0308e-78	7.68896e-76	2	30971674	30972728	+	722	-	-	-	-	Conserved hypothetical protein. (Os02t0740500-01)"
Os01g0960500	1011.36	520.527	1502.2	2.88592	1.52903	6.64531e-78	1.01019e-75	1	42350945	42355276	-	2062	-	GO:0004842;GO:0004842;GO:0005634;GO:0005634;GO:0005737;GO:0005737;GO:0009611;GO:0009611;GO:0009867;GO:0009867;GO:0016567;GO:0042742;GO:0042742;	K16280	[EC:2.3.2.27]	Zinc finger, RING/FYVE/PHD-type domain containingprotein. (Os01t0960500-01)
Os12g0236800	206.98	367.513	46.4472	0.126383	-2.98413	8.55145e-78	1.29301e-75	12	7536249	7538021	-	1075	-	-	-	-	Conserved hypothetical protein. (Os12t0236800-01)"
Os01g0977300	307.812	98.3204	517.303	5.2614	2.39545	1.00558e-77	1.51238e-75	1	43194032	43194869	-	838	endosperm-specific gene 23	GO:0000981;GO:0000981;GO:0001135;GO:0001135;GO:0003677;GO:0003677;GO:0005634;GO:0005634;GO:0006357;GO:0006357;GO:0030154;GO:0030154;GO:0043565;GO:0043565;GO:0044212;GO:0044212;	-	-	Similar to MYB-related protein. (Os01t0977300-01)"
Os05g0474600	20442.2	27793.9	13090.6	0.470988	-1.08624	1.51912e-77	2.27265e-75	5	23292351	23300467	+	3961	-	GO:0016491;GO:0016491;GO:0055114;GO:0055114;GO:0016491;GO:0016491;GO:0055114;GO:0055114;	-	-	Similar to Aldose reductase-related protein (EC1.1.1.21). (Os05t0474600-01);Similar to predicted protein.(Os05t0474600-02);Similar to Aldose reductase-relatedprotein (EC 1.1.1.21). (Os05t0474600-03)
Os12g0635400	1149.13	1846.37	451.888	0.244744	-2.03065	3.6249e-77	5.39442e-75	12	27238568	27239382	-	815	-	-	-	-	VQ domain containing protein. (Os12t0635400-01)"
Os07g0633200	1902.03	2715.96	1088.1	0.400633	-1.31965	1.11145e-76	1.64535e-74	7	26265494	26268672	+	1090	-	GO:0000381;GO:0000395;GO:0003676;GO:0003676;GO:0003723;GO:0003723;GO:0003723;GO:0045292;GO:0000381;GO:0000395;GO:0003676;GO:0003676;GO:0003723;GO:0003723;GO:0003723;GO:0045292;	K12900	-	Similar to SC35-like splicing factor SCL30a, 30a kD.(Os07t0633200-01);Similar to SC35-like splicing factorSCL30a, 30a kD. (Os07t0633200-02)
Os01g0559000	1125.91	1654.52	597.313	0.36102	-1.46985	2.40644e-75	3.54386e-73	1	21167873	21172622	+	2006	-	-	-	-	Protein of unknown function DUF1000 family protein.(Os01t0559000-01);Similar to Thioredoxin family Trp26.(Os01t0559000-02)
Os03g0808100	708.391	339.567	1077.21	3.17232	1.66554	8.88782e-75	1.30209e-72	3	33780015	33786259	-	4280	CELLULOSE SYNTHASE A2	GO:0005794;GO:0005794;GO:0005802;GO:0005886;GO:0005886;GO:0005886;GO:0009833;GO:0009833;GO:0016020;GO:0016020;GO:0016020;GO:0016021;GO:0016021;GO:0016740;GO:0016757;GO:0016759;GO:0016759;GO:0016760;GO:0016760;GO:0016760;GO:0030244;GO:0030244;GO:0030244;GO:0030244;GO:0046872;GO:0046872;GO:0071555;GO:0071555;GO:0016020;GO:0016020;GO:0016020;GO:0016021;GO:0016021;GO:0016760;GO:0016760;GO:0030244;GO:…	-	-	Similar to Cellulose synthase-5. (Os03t0808100-01);Similar to Cellulose synthase BoCesA5. (Os03t0808100-02);Similar to Cellulose synthase BoCesA5. (Os03t0808100-03)
Os05g0111300	42750.3	27867.3	57633.4	2.06814	1.04833	1.30362e-74	1.89999e-72	5	605868	606764	+	674	METALLOTHIONEIN2B	GO:0005737;GO:0005829;GO:0005829;GO:0046872;GO:0046872;GO:0046872;GO:0072593;GO:0072593;GO:0046872;GO:0046872;	-	-	Similar to B22EL8 protein. (Os05t0111300-01);Similarto Metallothionein. (Os05t0111300-02)
Os01g0716800	682.881	1061.36	304.4	0.286801	-1.80188	1.40534e-74	2.03775e-72	1	29830265	29836090	+	2396	-	GO:0004439;GO:0008270;GO:0016787;GO:0016787;GO:0034485;GO:0046856;GO:0046856;GO:0046856;GO:0016787;GO:0046856;	-	-	Endonuclease/exonuclease/phosphatase domaincontaining protein. (Os01t0716800-01);Hypotheticalconserved gene. (Os01t0716800-02)
Os01g0719000	1964.15	2785.3	1142.99	0.410365	-1.28502	4.93217e-74	7.11516e-72	1	29960694	29963065	+	1435	-	-	-	-	Protein of unknown function DUF581 family protein.(Os01t0719000-01);Protein of unknown function DUF581 familyprotein. (Os01t0719000-02);Protein of unknown functionDUF581 family protein. (Os01t0719000-03)
Os03g0149300	141.881	21.2182	262.544	12.3735	3.62918	8.14737e-74	1.16938e-71	3	2748162	2753327	-	1454	-	GO:0005886;GO:0016020;GO:0016020;GO:0016020;GO:0016021;GO:0016021;GO:0016021;GO:0022857;GO:0022857;GO:0022857;GO:0055085;	-	-	Protein of unknown function DUF6, transmembranedomain containing protein. (Os03t0149300-01)
Os08g0521600	350.367	33.2573	667.477	20.0701	4.32698	6.63107e-73	9.46936e-71	8	25950258	25951157	+	900	ETHYLENE RESPONSE FACTOR 115	GO:0003677;GO:0003677;GO:0003677;GO:0003700;GO:0003700;GO:0003700;GO:0005634;GO:0005634;GO:0005634;GO:0006351;GO:0006351;GO:0006355;GO:0006355;GO:0006355;GO:0043565;GO:0043565;GO:0044212;GO:0044212;GO:0045893;GO:0045893;	-	-	Similar to Dehydration responsive element bindingprotein 2C (DREB2C protein). (Os08t0521600-01)
Os04g0471400	1704.83	982.72	2426.93	2.46961	1.30428	1.01478e-72	1.44185e-70	4	23553857	23560611	-	5187	-	-	-	-	Similar to H0418A01.7 protein. (Os04t0471400-01);Similar to H0418A01.7 protein. (Os04t0471400-02);Similar to H0418A01.7 protein. (Os04t0471400-03)
Os09g0511700	499.179	215.914	782.444	3.62387	1.85753	1.99561e-72	2.82129e-70	9	19900504	19904484	-	2125	BETA-GLUCOSIDASE 32	GO:0004553;GO:0005975;	K01188	[EC:3.2.1.21]	Similar to Prunasin hydrolase isoform PH C precursor(EC 3.2.1.118). (Os09t0511700-01)
Os01g0915401	696.678	336.363	1056.99	3.14242	1.65188	2.06036e-72	2.89835e-70	1	39878959	39879405	+	447	-	GO:0002020;GO:0002020;GO:0004869;GO:0004869;GO:0004869;GO:0004869;GO:0005576;GO:0005576;GO:0006952;GO:0006952;GO:0010466;GO:0010951;GO:0030414;GO:2000117;GO:2000117;	-	-	Proteinase inhibitor I25, cystatin domain containingprotein. (Os01t0915401-00)
Os06g0681200	1043.84	1825.43	262.245	0.143662	-2.79925	4.08554e-72	5.71875e-70	6	28388375	28389574	-	1091	EARLY NODULIN LIKE PROTEIN 18	GO:0009055;GO:0009055;GO:0016020;GO:0016021;GO:0016021;GO:0022900;GO:0046658;GO:0046658;	-	-	Cupredoxin domain containing protein. (Os06t0681200-01)
Os08g0157500	492.876	213.124	772.629	3.62525	1.85808	6.37178e-72	8.87498e-70	8	3337800	3340918	-	1428	O-METHYLTRANSFERASE 9	GO:0008168;GO:0008168;GO:0008168;GO:0008171;GO:0008171;GO:0016740;GO:0032259;GO:0046983;GO:0046983;GO:0005737;GO:0005737;GO:0008168;GO:0008168;GO:0008168;GO:0008171;GO:0008171;GO:0008171;GO:0008757;GO:0009809;GO:0009809;GO:0016740;GO:0017096;GO:0017096;GO:0019438;GO:0030187;GO:0030187;GO:0030744;GO:0030744;GO:0032259;GO:0046983;GO:0046983;GO:0047763;GO:0047763;GO:0047763;GO:0051555;GO:0051555;GO:…	-	-	Caffeic acid O-methyltransferase, Flavonoid 3'-O-methyltransferase, Melatonin biosynthesis, Tricinbiosynthesis (Os08t0157500-01);Similar to Quercetin 3-O-methyltransferase 1. (Os08t0157500-02)
Os04g0585700	936.332	1407.58	465.087	0.330417	-1.59764	7.4742e-72	1.03595e-69	4	29588252	29590515	-	1078	-	-	-	-	Protein of unknown function DUF581 family protein.(Os04t0585700-01)
Os09g0446800	1331.92	744.073	1919.76	2.58007	1.36741	1.23006e-71	1.69659e-69	9	16654816	16658635	+	2374	-	GO:0004329;GO:0004329;GO:0004329;GO:0004477;GO:0004477;GO:0004488;GO:0004488;GO:0005524;GO:0005524;GO:0005737;GO:0005737;GO:0009113;GO:0009113;GO:0009257;GO:0009257;GO:0055114;GO:0004329;GO:0004329;GO:0005524;GO:0005524;GO:0016874;	K01938	[EC:6.3.4.3]	Similar to Formate--tetrahydrofolate ligase (EC6.3.4.3) (Formyltetrahydrofolate synthetase) (10-formyletrahydrofolate synthetase) (FHS) (FTHFS).(Os09t0446800-01);Similar to THFS (10-FORMYLTETRAHYDROFOLATE SYNTHETASE); ATP binding / formate-tetrahydrofolate ligase. (Os09t0446800-02)
Os03g0818100	3591.08	5111.85	2070.31	0.405001	-1.304	1.28311e-71	1.76116e-69	3	34334756	34340133	+	2049	-	GO:0003993;GO:0003993;GO:0005774;GO:0005783;GO:0016311;GO:0016791;GO:0016791;GO:0052745;GO:0052745;	K03103	-	Histidine acid phosphatase family protein.(Os03t0818100-01);Similar to Multiple inositolpolyphosphate phosphatase PhyIIa2. (Os03t0818100-02)
Os08g0141400	754.005	1133.01	375.001	0.330978	-1.59519	3.75145e-71	5.12427e-69	8	2310032	2315261	-	2323	-	GO:0003955;GO:0003955;GO:0005739;GO:0005739;GO:0016491;GO:0016491;GO:0019646;GO:0019646;GO:0055114;GO:0055114;	K17871	[EC:1.6.5.9]	Similar to mRNA, clone: RTFL01-03-I20.(Os08t0141400-01)
Os06g0695800	1720.72	2948.77	492.681	0.16708	-2.58139	9.107e-71	1.23798e-68	6	29072361	29076031	-	1533	SENSITIVE TO ALUMINIUM RHIZOTOXICITY 1	GO:0005315;GO:0005524;GO:0016020;GO:0016887;GO:0035435;GO:0000166;GO:0005315;GO:0005315;GO:0005460;GO:0005460;GO:0005515;GO:0005524;GO:0005524;GO:0005524;GO:0010044;GO:0010044;GO:0012506;GO:0012506;GO:0015786;GO:0015786;GO:0016020;GO:0016020;GO:0016020;GO:0016021;GO:0016021;GO:0016887;GO:0016887;GO:0035435;GO:0035435;GO:0042626;GO:0055085;	-	-	Phosphate transport system permease protein 1 domaincontaining protein. (Os06t0695800-01);Bacterial-type ATPbinding cassette (ABC) transporter, Al tolerance(Os06t0695800-02)
Os10g0361900	100.066	193.248	6.88466	0.035626	-4.81092	9.19758e-71	1.24431e-68	10	11185582	11186269	+	688	-	GO:0005515;	-	-	Lipoxygenase, LH2 domain containing protein.(Os10t0361900-00)
Os03g0299600	362.176	137.884	586.469	4.25335	2.0886	2.00899e-70	2.70496e-68	3	10517166	10518361	-	1196	-	-	-	-	Wound-induced protein, Wun1 domain containingprotein. (Os03t0299600-01)
Os09g0338500	229.95	65.2791	394.621	6.04513	2.59577	2.19268e-70	2.93829e-68	9	10338558	10340355	+	1798	-	GO:0006629;GO:0006629;GO:0016020;GO:0016021;GO:0016021;GO:0016021;GO:0016491;GO:0016491;GO:0055114;	K21737	-	Similar to Desaturase/cytochrome b5 protein.(Os09t0338500-01)
Os02g0725900	459.137	195.962	722.312	3.68598	1.88205	2.22875e-70	2.97254e-68	2	30191485	30192488	-	864	HAP3K SUBUNIT OF CCAAT-BOX BINDING COMPLEX	GO:0005634;GO:0005634;GO:0006351;GO:0006351;GO:0006355;GO:0006355;GO:0046982;GO:0046982;	-	-	Component of the NF-Y/HAP transcription factorcomplex, Regulation of endosperm development (Os02t0725900-01)
Os01g0767600	955.264	1405.68	504.849	0.35915	-1.47734	2.48584e-70	3.29987e-68	1	32346889	32350070	+	1526	-	GO:0005783;GO:0005783;	-	-	Conserved hypothetical protein. (Os01t0767600-01)"
Os03g0341300	474.342	744.413	204.272	0.274407	-1.86561	2.51309e-70	3.32045e-68	3	12729779	12731404	+	890	SWEET16	GO:0005886;GO:0005887;GO:0008643;GO:0008643;GO:0008643;GO:0016020;GO:0016021;GO:0016021;GO:0016021;GO:0016021;GO:0034219;GO:0051119;GO:0051119;	-	-	Similar to Cytochrome c oxidoreductase.(Os03t0341300-01)
Os10g0501900	716.769	354.001	1079.54	3.04953	1.60858	3.90558e-70	5.1363e-68	10	19146523	19148132	+	1515	-	GO:0004601;GO:0005515;GO:0098869;	-	-	Tetratricopeptide-like helical domain containingprotein. (Os10t0501900-01)
Os02g0101500	873.492	1292.65	454.334	0.351474	-1.50851	9.37796e-70	1.2276e-67	2	78483	82952	-	2908	hydroxypyruvate reductase 1, peroxisomal HPR1	GO:0005829;GO:0005829;GO:0008152;GO:0008152;GO:0016491;GO:0016616;GO:0016616;GO:0016616;GO:0016618;GO:0016618;GO:0030267;GO:0030267;GO:0042803;GO:0051287;GO:0051287;GO:0055114;GO:0055114;GO:0055114;GO:0005829;GO:0005829;GO:0008152;GO:0008152;GO:0016491;GO:0016616;GO:0016616;GO:0016616;GO:0016618;GO:0016618;GO:0030267;GO:0030267;GO:0042803;GO:0051287;GO:0051287;GO:0055114;GO:0055114;GO:0055114;	K15893	[EC:1.1.1.29]	Peroxisomal hydroxypyruvate reductase, NADH-dependent HPR, Photorespiratory metabolism (Os02t0101500-01);Similar to NADH-dependent hydroxypyruvate reductase (EC1.1.1.29) (Fragment). (Os02t0101500-02)
Os06g0324300	158.589	31.148	286.031	9.18295	3.19896	1.336e-69	1.7408e-67	6	12657145	12659105	+	1682	-	GO:0005886;GO:0010167;GO:0015112;GO:0015706;GO:0016020;GO:0016020;GO:0016020;GO:0016021;GO:0016021;GO:0016021;GO:0022857;GO:0022857;GO:0055085;GO:0055085;	K14638	-	Similar to predicted protein. (Os06t0324300-00)"
Os01g0798100	2026.77	1209.37	2844.17	2.35177	1.23375	1.74976e-69	2.26947e-67	1	33790593	33794100	+	3418	-	GO:0016020;GO:0016021;	-	-	Similar to cDNA clone:J023120H23, full insertsequence. (Os01t0798100-01);Conserved hypothetical protein.(Os01t0798100-02)
Os01g0701900	1364.13	1954.04	774.217	0.396212	-1.33565	3.0532e-69	3.94197e-67	1	29067275	29072196	-	2199	-	GO:0016020;GO:0016021;GO:0016021;	-	-	-
Os11g0247300	7105.86	4596.98	9614.73	2.09153	1.06456	1.04065e-68	1.33747e-66	11	7960531	7963375	+	1755	TWISTED DWARF 1	GO:0000166;GO:0000226;GO:0000278;GO:0003924;GO:0003924;GO:0003924;GO:0005200;GO:0005200;GO:0005200;GO:0005525;GO:0005525;GO:0005525;GO:0005525;GO:0005737;GO:0005737;GO:0005737;GO:0005856;GO:0005874;GO:0005874;GO:0005874;GO:0005874;GO:0007010;GO:0007017;GO:0007017;GO:0007017;	K07374	-	Alpha-tubulin protein, Cell elongation and division(Os11t0247300-01)
Os01g0855200	2416.41	3360.39	1472.42	0.438168	-1.19044	1.43772e-68	1.83944e-66	1	36894607	36897206	+	2495	-	GO:0004601;GO:0004601;GO:0005515;GO:0098869;	-	-	Tetratricopeptide-like helical domain containingprotein. (Os01t0855200-01)
Os03g0241900	2073.62	3211.74	935.501	0.291276	-1.77954	1.44959e-68	1.84627e-66	3	7500164	7503768	-	1782	-	GO:0005886;	K19366	-	Similar to Senescence-associated protein 12.(Os03t0241900-02);Similar to Senescence-associated protein,expressed. (Os03t0241900-03)
Os01g0185500	174.252	38.8278	309.676	7.97562	2.9956	1.71757e-68	2.17777e-66	1	4542331	4546541	+	1244	-	GO:0016702;GO:0016702;GO:0055114;GO:0055114;GO:0055114;	K10712	[EC:1.13.11.19]	Protein of unknown function DUF1637 domaincontaining protein. (Os01t0185500-00)
Os04g0645100	1114.15	616.432	1611.87	2.61484	1.38672	2.99608e-68	3.78188e-66	4	32835280	32848285	+	5398	FLOURY ENDOSPERM 2	GO:0005515;GO:0005829;GO:0005829;GO:0005515;	-	-	Tetratricopeptide repeat (TPR) domain containingprotein, Grain size and starch quality (Os04t0645100-01);Similar to H0811D08.1 protein. (Os04t0645100-02)
Os04g0223500	764.701	389.427	1139.97	2.92731	1.54958	4.40953e-68	5.54131e-66	4	8243749	8249931	-	1783	-	GO:0004497;GO:0004497;GO:0004497;GO:0004499;GO:0004499;GO:0016491;GO:0050660;GO:0050660;GO:0050661;GO:0050661;GO:0055114;GO:0055114;GO:0055114;GO:0055114;GO:0004499;GO:0004499;GO:0050660;GO:0050660;GO:0050661;GO:0050661;GO:0055114;GO:0055114;	K00485	[EC:1.14.13.8]	Dimethylaniline monooxygenase, N-oxide-formingdomain containing protein. (Os04t0223500-01);Similar toH0515C11.3 protein. (Os04t0223500-02)
Os01g0975900	870.18	1344.17	396.192	0.294749	-1.76244	4.91713e-68	6.15186e-66	1	43115747	43117221	-	1394	TONOPLAST INTRINSIC PROTEIN 1;2	GO:0005773;GO:0005774;GO:0005887;GO:0005887;GO:0006833;GO:0006833;GO:0009705;GO:0009705;GO:0015204;GO:0015250;GO:0015250;GO:0015250;GO:0015267;GO:0015267;GO:0015840;GO:0016020;GO:0016020;GO:0016020;GO:0016021;GO:0034220;GO:0034220;GO:0042807;GO:0042807;GO:0055085;GO:0055085;GO:0005773;GO:0005774;GO:0005887;GO:0005887;GO:0006833;GO:0009705;GO:0009705;GO:0015250;GO:0015250;GO:0015267;GO:0015267;GO:…	-	-	Similar to Tonoplast membrane integral proteinZmTIP1-2. (Os01t0975900-01);Similar to Tonoplast membraneintegral protein ZmTIP1-2. (Os01t0975900-02)
Os06g0498800	711.204	356.567	1065.84	2.98917	1.57975	6.70064e-68	8.34628e-66	6	17539962	17542480	-	786	MFT-like gene 1	-	-	-	Similar to MOTHER of FT and TF1 protein.(Os06t0498800-01)
Os01g0210600	1596.4	2258.91	933.884	0.413422	-1.27431	7.24389e-68	8.98338e-66	1	6010862	6011818	-	957	-	-	-	-	Protein of unknown function DUF538 family protein.(Os01t0210600-02)
Os06g0498150	468.967	206.973	730.96	3.53166	1.82035	9.07513e-68	1.12052e-65	6	17470732	17471497	-	766	Maternally Expressed Gene3	GO:0003676;	-	-	Regulation of seed development (Os06t0498150-01)"
Os09g0408300	188.28	46.3127	330.248	7.13083	2.83407	9.3731e-68	1.15228e-65	9	14437870	14439850	+	968	-	GO:0003682;GO:0003682;GO:0030001;GO:0046872;	-	-	Similar to Agenet domain containing protein.(Os09t0408300-00)
Os11g0128300	191.587	49.0212	334.154	6.81651	2.76903	3.92059e-67	4.79891e-65	11	1298250	1298986	+	737	MIF1	GO:0005737;GO:0005737;GO:0046872;GO:0046872;	-	-	Similar to ZF-HD homeobox protein (Fragment).(Os11t0128300-01)
Os09g0498500	336.477	128.219	544.735	4.24849	2.08695	4.41715e-67	5.38341e-65	9	19272541	19275771	-	1313	-	GO:0008115;GO:0016491;GO:0016491;GO:0055114;GO:0055114;	K00306	-	NAD-binding site containing protein. (Os09t0498500-00)
Os05g0179950	298.405	106.111	490.699	4.62438	2.20926	6.35618e-67	7.71334e-65	5	4799225	4800863	-	1639	-	GO:0008152;GO:0008152;GO:0008194;GO:0016740;GO:0016757;GO:0016758;GO:0016758;GO:0043231;GO:0080043;GO:0080044;	-	-	Similar to cDNA, clone: J100088D24, full insertsequence. (Os05t0179950-00)
Os01g0600900	110.698	12.8903	208.505	16.1754	4.01573	7.6802e-67	9.28024e-65	1	23607363	23608541	+	1179	CHLOROPHYLL A/B BINDING PROTEIN 2R	GO:0009416;GO:0009416;GO:0009507;GO:0009522;GO:0009522;GO:0009523;GO:0009523;GO:0009535;GO:0009535;GO:0009535;GO:0009535;GO:0009536;GO:0009579;GO:0009765;GO:0009765;GO:0009768;GO:0009768;GO:0009941;GO:0009941;GO:0010287;GO:0010287;GO:0015979;GO:0015979;GO:0015979;GO:0016020;GO:0016020;GO:0016020;GO:0016021;GO:0016021;GO:0016168;GO:0016168;GO:0016168;GO:0018298;GO:0018298;GO:0031409;GO:0031409;GO:…	-	-	Chlorophyll a-b binding protein 2, chloroplastprecursor (LHCII type I CAB-2) (LHCP). (Os01t0600900-02);Similar to Chlorophyll a-b binding protein 2,chloroplastic. (Os01t0600900-03)
Os11g0582300	4595.3	6234.66	2955.93	0.474113	-1.0767	1.40351e-65	1.68869e-63	11	22003368	22010499	+	2876	-	GO:0000166;GO:0005525;GO:0005525;GO:0005525;GO:0005789;GO:0005789;GO:0016020;GO:0016787;GO:0016787;GO:0000166;GO:0003924;GO:0003924;GO:0005525;GO:0005525;GO:0005525;GO:0005737;GO:0005737;GO:0005783;GO:0005783;GO:0005789;GO:0005789;GO:0007029;GO:0016020;GO:0016021;GO:0016021;GO:0016320;GO:0016787;GO:0016787;GO:0048309;	K22698	[EC:3.6.5.-]	Similar to root hair defective 3 GTP-binding (RHD3)family protein. (Os11t0582300-01);Similar to GTP-bindingprotein-like; root hair defective 3 protein-like.(Os11t0582300-02)
Os08g0540000	682.068	1021.91	342.225	0.334887	-1.57826	1.70577e-65	2.04367e-63	8	27027764	27032155	-	1487	-	GO:0016020;GO:0016021;GO:0016021;GO:0016021;GO:0022857;GO:0022857;GO:0055085;GO:0055085;	K15287	-	Protein of unknown function DUF914, eukaryoticfamily protein. (Os08t0540000-01)
Os12g0629700	558.695	893.046	224.343	0.251211	-1.99303	2.33344e-65	2.78388e-63	12	26946904	26947698	-	795	-	-	-	-	Similar to Thaumatin-like protein precursor.(Os12t0629700-01)
Os04g0497000	599.966	908.069	291.863	0.321411	-1.63751	5.26036e-65	6.24944e-63	4	24858099	24859658	-	1343	NADPH oxidoreductase 1	GO:0016491;GO:0016491;GO:0055114;GO:0055114;GO:0016491;GO:0016491;GO:0055114;GO:0055114;	-	-	Similar to Allyl alcohol dehydrogenase.(Os04t0497000-01);Similar to Allyl alcohol dehydrogenase.(Os04t0497000-02)
Os04g0635100	240.864	26.4471	455.282	17.2148	4.10558	9.63705e-65	1.14012e-62	4	32301933	32302446	-	514	-	-	-	-	Similar to H0315F07.12 protein. (Os04t0635100-00)"
Os03g0601500	224.509	49.1421	399.875	8.13713	3.02452	1.87125e-64	2.20457e-62	3	22464518	22469960	+	486	B12D-like protein, endosperm-specific gene 48	GO:0016020;GO:0016021;GO:0016021;	-	-	B12D family protein. (Os03t0601500-01)"
Os01g0580800	474.223	215.733	732.712	3.39638	1.764	4.70919e-64	5.525e-62	1	22494356	22500439	-	2527	-	GO:0009658;GO:0009707;	-	-	Similar to submergence induced protein SI397.(Os01t0580800-01)
Os02g0771700	554.635	266.02	843.249	3.16987	1.66443	5.09454e-64	5.9524e-62	2	32567078	32570042	-	1921	beta-1, 3-glucanase 9	GO:0004553;GO:0004553;GO:0004553;GO:0005975;GO:0005975;GO:0008152;GO:0016787;GO:0016798;GO:0030247;GO:0030247;GO:0046658;GO:0046658;	-	-	Glycoside hydrolase, family 17 protein.(Os02t0771700-01)
Os01g0850900	2517.5	3907.41	1127.59	0.288578	-1.79297	6.4975e-64	7.56036e-62	1	36639626	36640552	+	927	-	GO:0005773;GO:0005773;GO:0005794;GO:0005794;GO:0005886;GO:0005886;GO:0010017;GO:0010017;GO:0020037;GO:0020037;	-	-	SOUL haem-binding protein domain containing protein.(Os01t0850900-01)
Os05g0356700	85.1238	5.37153	164.876	30.6944	4.93991	8.77783e-64	1.01667e-61	5	16897434	16899135	-	1550	trichome birefringence-like 4	GO:0005794;GO:0005794;GO:0005794;GO:0009834;GO:0009834;GO:0016413;GO:0016413;GO:0016740;GO:0071554;GO:0071554;GO:1990538;GO:1990538;GO:1990937;GO:1990937;	-	-	Protein of unknown function DUF231, plant domaincontaining protein. (Os05t0356700-01)
Os03g0247900	615.884	927.411	304.358	0.32818	-1.60744	8.80931e-64	1.01667e-61	3	7815147	7817732	+	1787	ACT DOMAIN REPEAT PROTEIN 9	-	-	-	F5O11.14 (ACR8). (Os03t0247900-01)"
Os01g0797600	1649.24	2522.07	776.416	0.307849	-1.6997	1.73348e-63	1.99245e-61	1	33766984	33768044	+	1061	ETHYLENE-RESPONSIVE ELEMENT-BINDING FACTOR 3	GO:0003677;GO:0003677;GO:0003677;GO:0003700;GO:0003700;GO:0003700;GO:0003700;GO:0005515;GO:0005634;GO:0005634;GO:0006351;GO:0006351;GO:0006355;GO:0006355;GO:0006355;GO:0009409;GO:0009409;GO:0009414;GO:0009414;GO:0009611;GO:0009611;GO:0009625;GO:0009625;GO:0009651;GO:0009651;GO:0009723;GO:0009723;GO:0009733;GO:0009733;GO:0009735;GO:0009735;GO:0009737;GO:0009737;GO:0009751;GO:0009751;GO:0009753;GO:…	-	-	AP2/ERF family protein, ERF-associated EAR-motif-containing repressor, Abiotic stress response, Stresssignaling (Os01t0797600-01)
Os07g0695300	783.888	1154.7	413.072	0.35773	-1.48306	2.3298e-63	2.66701e-61	7	29630971	29633467	+	1774	RECEPTOR-LIKE CYTOPLASMIC KINASE 243	GO:0000166;GO:0004672;GO:0004672;GO:0004674;GO:0004675;GO:0004675;GO:0005524;GO:0005524;GO:0005524;GO:0005886;GO:0005886;GO:0006468;GO:0006468;GO:0006468;GO:0007166;GO:0007166;GO:0007178;GO:0000166;GO:0004672;GO:0004672;GO:0004674;GO:0004674;GO:0005524;GO:0005524;GO:0005524;GO:0006468;GO:0006468;	-	-	Similar to Serine/threonine-protein kinase PBS1 (EC2.7.1.37) (AvrPphB susceptible protein 1). (Os07t0695300-01);Similar to Serine/threonine kinase. (Os07t0695300-02)
Os06g0125200	227.757	35.9846	419.529	11.6586	3.54332	3.23428e-63	3.68747e-61	6	1361368	1362505	+	1002	-	-	-	-	Protein of unknown function DUF581 family protein.(Os06t0125200-01)
Os09g0473600	1787.17	2492.07	1082.28	0.434288	-1.20328	5.58838e-63	6.34584e-61	9	18097456	18098276	+	821	-	GO:0009690;	-	-	Hypothetical conserved gene. (Os09t0473600-00)"
Os03g0723400	41927.4	62791.7	21063	0.335442	-1.57586	6.38313e-63	7.21932e-61	3	29386204	29388055	+	947	endosperm-specific gene 53	-	-	-	Similar to UFG2. (Os03t0723400-01)"
Os04g0656100	2265.63	1408.65	3122.61	2.21673	1.14844	6.90182e-63	7.77486e-61	4	33457745	33464852	+	3558	H+-ATPASE 7	GO:0000166;GO:0000166;GO:0000166;GO:0005524;GO:0005524;GO:0005886;GO:0005886;GO:0005886;GO:0006754;GO:0006811;GO:0008553;GO:0008553;GO:0008553;GO:0008553;GO:0016020;GO:0016021;GO:0016021;GO:0016021;GO:0016787;GO:0046872;GO:0046872;GO:0051453;GO:0120029;GO:0120029;GO:1902600;GO:0000166;GO:0000166;GO:0000166;GO:0005524;GO:0005524;GO:0005886;GO:0005886;GO:0006754;GO:0006811;GO:0008553;GO:0008553;GO:…	K01535	[EC:7.1.2.1]	H+-ATPase, Blue light-induced stomatal opening ofdumbbell-shaped guard cells, N uptake (Os04t0656100-01);Similar to OSIGBa0158D24.1 protein. (Os04t0656100-03);Similar to OSIGBa0158D24.1 protein. (Os04t0656100-04)
Os05g0102600	743.6	391.938	1095.26	2.79448	1.48258	1.38572e-62	1.55481e-60	5	155365	160193	+	2749	-	GO:0005634;GO:0005720;GO:0005720;GO:0010216;GO:0010216;GO:0016567;GO:0016567;GO:0046872;GO:0046872;GO:0046872;GO:0061630;GO:0061630;GO:0090308;GO:0090308;	K10638	[EC:2.3.2.27]	-
Os12g0607000	2703.53	1710.69	3696.37	2.16075	1.11154	1.54607e-62	1.72787e-60	12	25641843	25645416	+	1790	-	GO:0008168;GO:0008168;GO:0016740;GO:0032259;GO:0005737;GO:0005737;GO:0008168;GO:0008270;GO:0008270;GO:0009086;GO:0009086;GO:0016740;GO:0032259;GO:0046872;GO:0047150;GO:0047150;	K00547	[EC:2.1.1.10]	Similar to homocysteine S-methyltransferase-2.(Os12t0607000-01);Similar to Homocysteine S-methyltransferase 2 (EC 2.1.1.10) (S-methylmethionine:homocysteine methyltransferase 2) (SMM:HcyS- methyltransferase 2) (ZmHMT-2). (Os12t0607000-02)
Os03g0326500	1603.03	2244.33	961.717	0.428509	-1.2226	2.05363e-62	2.28608e-60	3	11919332	11920433	-	607	-	-	-	-	Similar to Thioredoxin-like 1. (Os03t0326500-01)"
Os06g0633800	7416.72	4933.61	9899.84	2.00661	1.00476	2.65886e-62	2.9482e-60	6	25690379	25693792	+	2004	amino acid transporter-like 5	GO:0003333;GO:0003333;GO:0015171;GO:0015171;GO:0016020;GO:0016021;GO:0016021;GO:0003333;GO:0003333;GO:0015171;GO:0015171;GO:0016020;GO:0016021;GO:0016021;	K14207	-	Amino acid transporter, transmembrane domaincontaining protein. (Os06t0633800-01);Amino acidtransporter, transmembrane domain containing protein.(Os06t0633800-02)
Os03g0694500	164.122	39.2348	289.009	7.36614	2.88091	4.10793e-62	4.53717e-60	3	27812191	27815752	+	1921	-	GO:0016020;GO:0016020;GO:0016020;GO:0016021;GO:0016021;GO:0022857;GO:0022857;GO:0055085;GO:0055085;	-	-	Similar to Permease 1. (Os03t0694500-01)"
Os09g0331900	166.369	40.7279	292.01	7.16979	2.84193	4.16113e-62	4.57806e-60	9	9921540	9926715	-	1411	-	GO:0003725;GO:0004525;GO:0005634;GO:0006396;GO:0030422;GO:0031053;GO:0031054;GO:0090501;GO:0090502;GO:0090502;	-	-	Hypothetical conserved gene. (Os09t0331900-01)"
Os06g0141400	250.096	84.5306	415.662	4.9173	2.29787	5.43531e-62	5.95672e-60	6	2170963	2173400	-	728	-	GO:0016020;GO:0016021;GO:0016021;	-	-	Similar to Early nodulin. (Os06t0141400-01)"
Os06g0265400	453.72	206.624	700.815	3.39173	1.76202	8.34451e-62	9.10969e-60	6	8785882	8788413	-	1565	b-ZIP TRANSCRIPTION FACTOR 47	GO:0003677;GO:0003700;GO:0003700;GO:0005634;GO:0005634;GO:0006351;GO:0006351;GO:0006351;GO:0006355;GO:0006355;GO:0006355;GO:0006952;GO:0006952;GO:0043565;GO:0043565;	K14431	-	Similar to Transcription factor HBP-1b(C38)(Fragment). (Os06t0265400-01)
Os12g0207000	155.864	35.3138	276.414	7.82737	2.96853	8.60827e-62	9.36149e-60	12	5584743	5590285	+	1213	MADS BOX GENE 13	GO:0000977;GO:0000977;GO:0000982;GO:0003677;GO:0003677;GO:0003677;GO:0003700;GO:0003700;GO:0003700;GO:0005515;GO:0005634;GO:0005634;GO:0005634;GO:0005634;GO:0006351;GO:0006351;GO:0006355;GO:0006355;GO:0006355;GO:0007275;GO:0008134;GO:0010622;GO:0010622;GO:0043565;GO:0044212;GO:0045944;GO:0045944;GO:0046983;GO:0046983;GO:0048283;GO:0048283;GO:0048481;GO:0048481;GO:0048481;	-	-	Transcription factor. (Os12t0207000-01)"
Os02g0809800	298.534	112.807	484.261	4.29282	2.10193	1.5291e-61	1.65652e-59	2	34609725	34615015	+	2977	PHOSPHATE TRANSPORTER 1;2	GO:0000822;GO:0000822;GO:0005794;GO:0005794;GO:0005802;GO:0005802;GO:0005802;GO:0005886;GO:0005886;GO:0005886;GO:0005886;GO:0006799;GO:0006799;GO:0006817;GO:0006817;GO:0006817;GO:0015114;GO:0015114;GO:0015114;GO:0016020;GO:0016021;GO:0016021;GO:0016021;GO:0016036;GO:0016036;GO:0016036;GO:0035435;GO:0048016;GO:0048016;	-	-	Phosphate (Pi) transporter, Root-to-shoot Pitransfer (Os02t0809800-01)
Os03g0172100	217.842	67.6715	368.012	5.43822	2.44313	1.85278e-61	1.99951e-59	3	3866613	3867121	+	509	-	-	-	-	Similar to Leucine zipper protein. (Os03t0172100-01)
Os04g0628100	4625.38	6219.34	3031.42	0.487419	-1.03677	2.42322e-61	2.60519e-59	4	31962541	31965069	+	2529	RICE POLYUBIQUITIN	GO:0005515;GO:0005634;GO:0005737;GO:0005515;GO:0005634;GO:0005634;GO:0005634;GO:0005737;GO:0005737;GO:0005737;GO:0016567;GO:0019941;GO:0031386;GO:0031625;	-	-	Similar to Polyubiquitin. (Os04t0628100-01);Similarto Polyubiquitin. (Os04t0628100-02)
Os11g0512600	375.934	108.414	643.455	5.93517	2.56929	3.08877e-61	3.30814e-59	11	18311673	18314023	+	1288	NAC DOMAIN-CONTAINING PROTEIN 129	GO:0003677;GO:0003677;GO:0003677;GO:0005634;GO:0005634;GO:0006351;GO:0006351;GO:0006355;GO:0006355;GO:0006355;	-	-	Similar to No apical meristem protein.(Os11t0512600-00)
Os09g0346500	149.372	32.677	266.066	8.14232	3.02544	3.24219e-61	3.45936e-59	9	10845779	10847012	+	1234	CHLOROPHYLL A/B BINDING PROTEIN 1R	GO:0009416;GO:0009416;GO:0009507;GO:0009522;GO:0009522;GO:0009523;GO:0009523;GO:0009535;GO:0009535;GO:0009535;GO:0009535;GO:0009536;GO:0009579;GO:0009765;GO:0009765;GO:0009768;GO:0009768;GO:0009941;GO:0009941;GO:0010287;GO:0010287;GO:0015979;GO:0015979;GO:0015979;GO:0016020;GO:0016020;GO:0016020;GO:0016021;GO:0016021;GO:0016168;GO:0016168;GO:0016168;GO:0018298;GO:0018298;GO:0031409;GO:0031409;GO:…	-	-	Similar to Chlorophyll a-b binding protein,chloroplast precursor (LHCII type I CAB) (LHCP).(Os09t0346500-04)
Os08g0159500	225.368	72.3193	378.416	5.23257	2.38752	4.82485e-61	5.12868e-59	8	3460765	3463758	-	2150	-	GO:0005634;GO:0005634;GO:0006952;GO:0009626;GO:0009626;GO:0030154;GO:0030154;GO:0031348;GO:0031348;GO:0034051;GO:0034051;GO:0045595;GO:0045595;	-	-	-
Os06g0714800	141.286	28.8794	253.694	8.78458	3.13497	4.89351e-61	5.18217e-59	6	30340446	30341491	+	938	-	-	-	-	Protein of unknown function DUF581 family protein.(Os06t0714800-01)
Os07g0150700	857.904	1245.58	470.231	0.377521	-1.40537	8.88461e-61	9.3736e-59	7	2643540	2647773	-	1891	-	GO:0000166;GO:0004672;GO:0004672;GO:0004674;GO:0004674;GO:0004674;GO:0004674;GO:0005524;GO:0005524;GO:0005524;GO:0005634;GO:0005634;GO:0005634;GO:0005737;GO:0005737;GO:0005737;GO:0005829;GO:0005886;GO:0006468;GO:0006468;GO:0006468;GO:0007165;GO:0007165;GO:0007584;GO:0009414;GO:0009536;GO:0010107;GO:0010118;GO:0016301;GO:0016310;GO:0016740;GO:0035556;GO:0035556;	-	-	-
Os03g0167000	10462.5	15171.8	5753.14	0.3792	-1.39897	1.27024e-60	1.33517e-58	3	3626392	3628578	+	901	-	GO:0006508;GO:0006869;GO:0006869;GO:0008233;GO:0008233;GO:0008289;GO:0008289;GO:0016020;GO:0016021;	-	-	-
Os08g0485000	1084.06	412.695	1755.42	4.25355	2.08867	1.53287e-60	1.60525e-58	8	23969407	23970640	-	921	-	-	-	-	Similar to PHI-1. (Os08t0485000-01)"
Os08g0191433	1253.59	738.09	1769.1	2.39686	1.26114	1.73198e-60	1.80707e-58	8	5353697	5363276	+	5154	FLOURY ENDOSPERM 5	GO:0004373;GO:0004373;GO:0009011;GO:0009507;GO:0019252;GO:2001070;GO:2001070;	-	-	Starch synthase, Starch biosynthesis (Os08t0191433-01)
Os04g0412300	689.012	1138.53	239.491	0.210351	-2.24913	2.11511e-60	2.1987e-58	4	20372912	20377754	+	2311	-	GO:0004553;GO:0004553;GO:0004553;GO:0005975;GO:0005975;GO:0016787;GO:0030247;GO:0030247;GO:0046658;GO:0046658;GO:0004553;GO:0004553;GO:0005975;GO:0005975;GO:0016787;	-	-	Similar to H0717B12.10 protein. (Os04t0412300-01);Glycoside hydrolase, family 17 protein. (Os04t0412300-02)
Os03g0214200	2552.7	3481.42	1623.98	0.466472	-1.10014	6.02888e-60	6.24419e-58	3	5983462	5988740	-	1737	-	GO:0007165;GO:0007165;GO:0005515;GO:0005634;GO:0005634;GO:0005634;GO:0007165;GO:0007165;GO:0045892;	-	-	-
Os04g0635500	885.365	493.046	1277.68	2.59141	1.37374	6.86749e-60	7.0868e-58	4	32333452	32333991	-	540	-	-	-	-	Similar to Wound induced protein (Fragment).(Os04t0635500-01)
Os06g0475400	182.025	314.907	49.1428	0.156055	-2.67987	7.07754e-60	7.277e-58	6	15968621	15973950	-	2075	-	GO:0016020;GO:0016021;GO:0016021;GO:0016757;GO:0016757;	-	-	Glycosyltransferase AER61, uncharacterized domaincontaining protein. (Os06t0475400-01)
Os03g0159600	75403.7	112680	38127.3	0.338368	-1.56334	7.39174e-60	7.57251e-58	3	3184496	3185936	-	1270	LATE EMBRYOGENESIS ABUNDANT PROTEIN 30	-	-	-	Similar to Rab28 protein. (Os03t0159600-01)"
Os06g0524400	3544.52	4781.02	2308.02	0.482747	-1.05066	8.08349e-60	8.25129e-58	6	19415281	19418327	+	1683	-	GO:0005794;GO:0005794;GO:0016413;GO:0016413;GO:0071554;GO:0071554;	-	-	-
Os02g0707900	624.141	928.756	319.526	0.344037	-1.53937	1.61982e-59	1.6475e-57	2	29258565	29265497	-	2120	-	GO:0016020;GO:0016021;GO:0016021;GO:0006950;GO:0006950;GO:0006950;GO:0006950;	-	-	Rossmann-like alpha/beta/alpha sandwich fold domaincontaining protein. (Os02t0707900-01);Rossmann-likealpha/beta/alpha sandwich fold domain containing protein.(Os02t0707900-02);Hypothetical conserved gene.(Os02t0707900-03)
Os10g0465700	285.878	108.571	463.184	4.26619	2.09295	1.86581e-59	1.89089e-57	10	17180759	17183189	+	2167	beta-amylase 1	GO:0000272;GO:0000272;GO:0000272;GO:0005975;GO:0008152;GO:0009507;GO:0009507;GO:0009536;GO:0016161;GO:0016161;GO:0016161;GO:0016787;GO:0016798;GO:0102229;GO:0102229;	K01177	[EC:3.2.1.2]	Similar to Beta-amylase PCT-BMYI (EC 3.2.1.2).(Os10t0465700-01)
Os05g0176700	987.096	1544.5	429.697	0.278212	-1.84574	3.86946e-59	3.90746e-57	5	4593291	4594041	-	751	-	-	-	-	Conserved hypothetical protein. (Os05t0176700-01)"
Os01g0303800	369.72	159.249	580.191	3.64328	1.86524	5.75346e-59	5.78929e-57	1	11245253	11246737	+	1005	-	GO:0006950;GO:0006950;GO:0006950;GO:0006950;	-	-	UspA domain containing protein. (Os01t0303800-01);UspA domain containing protein. (Os01t0303800-02)
Os12g0621600	568.542	285.486	851.597	2.98298	1.57675	6.44439e-59	6.46153e-57	12	26513858	26514636	-	693	endosperm-specific gene 151	GO:0016020;GO:0016021;GO:0016021;	-	-	Conserved hypothetical protein. (Os12t0621600-01)"
Os01g0757600	2121.65	2906.27	1337.02	0.460047	-1.12015	8.0204e-59	8.01331e-57	1	31815517	31816532	-	840	-	-	-	-	Similar to Myosin heavy chain-like protein(Fragment). (Os01t0757600-00)
Os09g0372900	1052.08	1497.88	606.275	0.404755	-1.30488	9.10522e-59	9.04137e-57	9	12436991	12439216	-	1699	F-box protein 482	GO:0005515;GO:0005515;GO:0005515;	-	-	Hypothetical conserved gene. (Os09t0372900-01);Cyclin-like F-box domain containing protein.(Os09t0372900-02);Hypothetical conserved gene.(Os09t0372900-03)
Os12g0552800	1452.45	2026.05	878.837	0.433768	-1.205	9.11332e-59	9.04137e-57	12	22466362	22469274	+	2089	-	GO:0016020;GO:0016021;GO:0016021;	-	-	Conserved hypothetical protein. (Os12t0552800-01)"
Os09g0507200	580.419	294.322	866.517	2.94412	1.55784	9.57768e-59	9.46884e-57	9	19653389	19659765	+	1201	MADS BOX GENE24	GO:0000977;GO:0000977;GO:0000982;GO:0003677;GO:0003677;GO:0003677;GO:0003700;GO:0003700;GO:0005634;GO:0005634;GO:0005634;GO:0005634;GO:0006351;GO:0006351;GO:0006355;GO:0006355;GO:0006355;GO:0007275;GO:0007275;GO:0008134;GO:0009908;GO:0009908;GO:0030154;GO:0030154;GO:0043565;GO:0044212;GO:0045944;GO:0045944;GO:0046983;GO:0046983;GO:0048481;	-	-	MADS box protein. (Os09t0507200-01)"
Os01g0813400	2801.13	3793.42	1808.84	0.476835	-1.06844	2.50755e-58	2.47042e-56	1	34580341	34583532	+	1007	-	GO:0000166;GO:0005525;GO:0005525;GO:0005525;GO:0005525;GO:0005622;GO:0005622;GO:0005737;GO:0005794;GO:0005794;GO:0006886;GO:0015031;GO:0015031;GO:0016192;GO:0016192;GO:0016192;	K07937	-	-
Os03g0182800	139.663	30.4022	248.923	8.18767	3.03345	3.82579e-58	3.75605e-56	3	4343807	4345689	-	1321	EREBP TRANSCRIPTION FACTOR	GO:0003677;GO:0003677;GO:0003677;GO:0003700;GO:0003700;GO:0003700;GO:0005634;GO:0005634;GO:0006351;GO:0006351;GO:0006355;GO:0006355;GO:0006355;	-	-	Similar to Ethylene responsive element bindingfactor3 (OsERF3). (Os03t0182800-01)
Os01g0292200	448.44	211.669	685.211	3.23719	1.69474	6.93712e-58	6.78709e-56	1	10622951	10627532	+	1787	-	GO:0000166;GO:0004672;GO:0004672;GO:0004674;GO:0004674;GO:0004674;GO:0005524;GO:0005524;GO:0005524;GO:0005634;GO:0005634;GO:0005737;GO:0005737;GO:0006468;GO:0006468;GO:0006468;GO:0007165;GO:0007165;GO:0016301;GO:0016310;GO:0016740;GO:0035556;GO:0035556;GO:0004672;GO:0004672;GO:0005524;GO:0005524;GO:0006468;GO:0006468;GO:0007165;GO:0007165;	-	-	-
Os04g0528000	155.338	38.0597	272.617	7.16287	2.84054	9.10145e-58	8.87391e-56	4	26382004	26383647	-	787	endosperm-specific gene 71	-	-	-	Similar to OSIGBa0115K01-H0319F09.15 protein.(Os04t0528000-00)
Os02g0247800	1312.76	1837.92	787.589	0.428521	-1.22256	1.17698e-57	1.14361e-55	2	8358824	8362959	+	2587	-	GO:0008168;GO:0008168;GO:0016020;GO:0016021;GO:0016740;GO:0032259;	-	-	-
Os01g0102900	283.402	110.304	456.5	4.13857	2.04913	4.55162e-57	4.40743e-55	1	169390	170316	-	652	LIGHT-REGULATED GENE 1	GO:0005515;GO:0007623;GO:0007623;GO:0007623;GO:0009507;GO:0009507;GO:0009507;GO:0009507;GO:0009535;GO:0009535;GO:0009536;GO:0009570;GO:0009570;GO:0009579;GO:0009941;GO:0009941;GO:0016020;GO:0071482;GO:0071482;GO:0098807;GO:0098807;GO:0098807;	-	-	Light-regulated protein, Regulation of light-dependent attachment of LEAF-TYPE FERREDOXIN-NADP+OXIDOREDUCTASE (LFNR) to the thylakoid membrane(Os01t0102900-01)
Os10g0390900	123.492	23.5987	223.386	9.46603	3.24276	6.23875e-57	6.0205e-55	10	12995068	13001222	-	987	-	GO:0007033;GO:0007033;GO:0036092;GO:0036092;GO:0042578;GO:0042578;	K22913	[EC:3.1.3.-]	Hypothetical conserved gene. (Os10t0390900-00)"
Os07g0581300	2301.53	3166.74	1436.33	0.453568	-1.14061	1.04993e-56	1.00975e-54	7	23527285	23535459	+	2433	-	-	-	-	Conserved hypothetical protein. (Os07t0581300-01);Similar to predicted protein. (Os07t0581300-02)
Os09g0473650	3094.56	4368.28	1820.85	0.416834	-1.26246	1.41205e-56	1.35342e-54	9	18098820	18100385	-	685	-	-	-	-	Hypothetical protein. (Os09t0473650-01)"
Os08g0502400	137.07	30.801	243.34	7.90038	2.98192	1.24782e-55	1.19197e-53	8	24818381	24820324	-	1078	FASCICLIN-LIKE ARABINOGALACTAN PROTEIN 5	GO:0005886;GO:0009834;	-	-	FAS1 domain domain containing protein.(Os08t0502400-01)
Os03g0610900	767.885	1110.2	425.569	0.383326	-1.38336	1.90975e-55	1.81812e-53	3	23068746	23071156	-	1594	STRESS/ABA-ACTIVATED PROTEIN KINASE 10	GO:0000166;GO:0004672;GO:0004672;GO:0004674;GO:0004674;GO:0004674;GO:0005515;GO:0005524;GO:0005524;GO:0005524;GO:0005634;GO:0005634;GO:0005634;GO:0005737;GO:0005737;GO:0005737;GO:0005829;GO:0005829;GO:0006468;GO:0006468;GO:0006468;GO:0009738;GO:0009738;GO:0016301;GO:0016310;GO:0016740;GO:0035556;GO:0035556;	K14498	[EC:2.7.11.1]	Serine/threonine protein kinase, Abscisic acid(ABA)-activated protein kinase, Hyperosmotic stressresponse, ABA signal transduction (Os03t0610900-01)
Os01g0907600	2203.92	3627.23	780.61	0.215209	-2.21619	2.16636e-55	2.0555e-53	1	39501378	39502910	+	1533	senescence associated gene 12-1	GO:0004197;GO:0004197;GO:0005615;GO:0005615;GO:0005764;GO:0005764;GO:0006508;GO:0006508;GO:0006508;GO:0008233;GO:0008234;GO:0008234;GO:0008234;GO:0016787;GO:0051603;GO:0051603;	K16292	[EC:3.4.22.-]	Cysteine protease, Negative regulator of cell death(Os01t0907600-01)
Os08g0345800	1085.61	645.175	1526.05	2.36533	1.24204	2.35816e-55	2.23e-53	8	15666336	15672583	-	2178	ADP-GLUCOSE PYROPHOSPHORYLASE SMALL SUBUNIT 2	GO:0000166;GO:0003824;GO:0005524;GO:0005524;GO:0005737;GO:0005829;GO:0005829;GO:0005978;GO:0005978;GO:0005982;GO:0005982;GO:0008152;GO:0008878;GO:0008878;GO:0008878;GO:0009058;GO:0009058;GO:0009501;GO:0009501;GO:0009501;GO:0009507;GO:0009507;GO:0009536;GO:0016740;GO:0016779;GO:0016779;GO:0016779;GO:0019252;GO:0019252;GO:0000166;GO:0005524;GO:0005524;GO:0005978;GO:0005978;GO:0008878;GO:0008878;GO:…	-	-	Similar to Glucose-1-phosphate adenylyltransferasesmall subunit, chloroplast precursor (EC 2.7.7.27) (ADP-glucose synthase) (ADP-glucose pyrophosphorylase) (AGPASEB) (Alpha-D-glucose-1-phosphate adenyl transferase).(Os08t0345800-01);Similar to Glucose-1-phosphateadenylyltransferase. (Os08t0345800-02);Similar to Isoform 2of Glucose-1-phosphate adenylyltransferase small subunit,chloroplastic/amylop…
Os02g0526400	680.351	993.336	367.367	0.369832	-1.43506	3.18927e-55	3.00588e-53	2	19251968	19256233	+	2618	CLASS I CLP ATPASE D1	GO:0000166;GO:0005524;GO:0005524;GO:0005524;GO:0006508;GO:0008233;GO:0009507;GO:0009507;GO:0009507;GO:0009536;GO:0009570;GO:0009570;GO:0009941;GO:0009941;GO:0016887;GO:0016887;GO:0019538;GO:0019538;GO:0034214;GO:0034214;GO:0034605;GO:0042803;GO:0042803;GO:1901002;GO:1902584;	-	-	Similar to ATP-dependent Clp protease ATP-bindingsubunit. (Os02t0526400-01)
Os11g0581900	134.032	29.5391	238.526	8.0749	3.01344	3.3803e-55	3.17534e-53	11	21982349	21986403	+	1168	-	GO:0016020;GO:0016021;GO:0016021;	-	-	Uncharacterised protein family UPF0005 domaincontaining protein. (Os11t0581900-01)
Os09g0525400	775.097	1118.56	431.633	0.385883	-1.37377	4.52034e-55	4.23221e-53	9	20528648	20532222	-	1197	-	GO:0004842;GO:0016567;GO:0031624;GO:0043161;GO:0043161;GO:0048437;GO:0048437;GO:0061630;GO:0061630;	K19045	[EC:2.3.2.27]	Similar to RING finger protein 13 (C-RZF).(Os09t0525400-01)
Os07g0627500	308.698	489.445	127.95	0.261418	-1.93557	6.44438e-55	6.01369e-53	7	26009099	26009867	-	769	-	-	-	-	Hypothetical conserved gene. (Os07t0627500-00)"
Os06g0480000	514.645	770.99	258.3	0.335024	-1.57766	7.08746e-55	6.59204e-53	6	16264256	16270836	-	3166	-	GO:0004842;GO:0004842;GO:0005488;GO:0005634;GO:0005737;GO:0016567;GO:0016567;GO:0016567;	-	-	-
Os03g0181800	385.171	594.991	175.35	0.29471	-1.76263	1.10883e-54	1.02794e-52	3	4287354	4291799	+	2178	-	-	-	-	Protein of unknown function DUF936, plant familyprotein. (Os03t0181800-01);Hypothetical conserved gene.(Os03t0181800-02)
Os04g0469500	1558.6	2143.85	973.362	0.454026	-1.13915	1.25393e-54	1.15866e-52	4	23463357	23465726	+	1779	phosphofructokinase 3	GO:0000166;GO:0003824;GO:0003872;GO:0003872;GO:0003872;GO:0003872;GO:0005524;GO:0005524;GO:0005524;GO:0005737;GO:0006002;GO:0006002;GO:0006096;GO:0006096;GO:0006096;GO:0008152;GO:0016301;GO:0016310;GO:0016740;GO:0046872;GO:0061615;	K00850	[EC:2.7.1.11]	Similar to OSIGBa0124N08.2 protein. (Os04t0469500-01)
Os03g0745600	813.097	1167.11	459.085	0.393352	-1.34611	1.85085e-54	1.70465e-52	3	30639024	30640119	+	999	-	GO:0016020;GO:0016021;GO:0016021;	K06890	-	Uncharacterised protein family UPF0005 domaincontaining protein. (Os03t0745600-01)
Os05g0542500	51651.7	75462.8	27840.5	0.36893	-1.43858	2.2091e-54	2.02144e-52	5	26927607	26928882	+	1276	LATE EMBRYOGENESIS ABUNDANT 3-1	GO:1902584;	-	-	Similar to Isoform 2 of Late embryogenesis abundantprotein, group 3. (Os05t0542500-01);LEA-like protein.(Os05t0542500-02)
Os04g0452000	675.712	984.028	367.396	0.373359	-1.42136	3.49093e-54	3.18407e-52	4	22534358	22540942	-	1677	-	GO:0003824;GO:0003824;GO:0004721;GO:0004722;GO:0004722;GO:0006470;GO:0006470;GO:0016787;GO:0046872;GO:0046872;	-	-	-
Os01g0234850	574.993	199.449	950.537	4.76582	2.25272	3.66128e-54	3.3287e-52	1	7443724	7447193	-	2627	endosperm-specific gene 3	GO:0005515;GO:0016301;GO:0016310;GO:0016740;	-	-	Hypothetical conserved gene. (Os01t0234850-01)"
Os10g0579100	690.822	379.426	1002.22	2.64141	1.40131	4.26341e-54	3.86371e-52	10	23088168	23093415	-	2711	-	GO:0005227;GO:0005794;GO:0005794;GO:0005886;GO:0005886;GO:0005886;GO:0008137;GO:0009055;GO:0009506;GO:0009506;GO:0016020;GO:0016020;GO:0016020;GO:0016021;GO:0016021;GO:0022900;GO:0034220;GO:0055114;	K21989	-	-
Os09g0543100	2847.34	3818.65	1876.03	0.491282	-1.02538	5.61065e-54	5.06841e-52	9	21391774	21397922	+	3159	PHOSPHOLIPASE D delta 1	GO:0003824;GO:0003824;GO:0004630;GO:0004630;GO:0004630;GO:0004630;GO:0005509;GO:0005509;GO:0005773;GO:0005886;GO:0009409;GO:0009506;GO:0009789;GO:0012501;GO:0016020;GO:0016020;GO:0016020;GO:0016042;GO:0016042;GO:0016787;GO:0046470;GO:0046470;GO:0046473;GO:0070290;GO:0070290;GO:0090333;	-	-	Similar to predicted protein. (Os09t0543100-01);Similar to Phospholipase D nu-2 (Fragment).(Os09t0543100-02);Similar to predicted protein.(Os09t0543100-03)
Os01g0702500	50883.5	68681.6	33085.5	0.481723	-1.05372	5.64111e-54	5.0797e-52	1	29123535	29124590	+	760	LATE EMBRYOGENESIS ABUNDANT PROTEIN 24	GO:0005829;GO:0006950;GO:0006950;GO:0009414;GO:0009415;GO:0009415;GO:0009631;GO:0009737;	-	-	Similar to Dehydrin Rab25. (Os01t0702500-01)"
Os01g0962700	264.971	102.856	427.087	4.15228	2.0539	5.84983e-54	5.25092e-52	1	42429502	42432547	+	1397	class III peroxidase 20	GO:0004601;GO:0004601;GO:0004601;GO:0004601;GO:0005576;GO:0005576;GO:0006979;GO:0006979;GO:0006979;GO:0009505;GO:0009505;GO:0009506;GO:0009506;GO:0009664;GO:0009664;GO:0016491;GO:0020037;GO:0020037;GO:0020037;GO:0042744;GO:0042744;GO:0042744;GO:0046872;GO:0046872;GO:0055114;GO:0055114;GO:0055114;GO:0098869;	K00430	[EC:1.11.1.7]	Similar to Peroxidase 12 precursor (EC 1.11.1.7)(Atperox P12) (PRXR6) (ATP4a). (Os01t0962700-01)
Os06g0152200	1912.31	2603.63	1221	0.468962	-1.09246	6.08802e-54	5.44743e-52	6	2695460	2699468	+	1449	-	GO:0000989;GO:0000989;GO:0005622;GO:0005622;GO:0005634;GO:0005634;GO:0006355;GO:0006355;GO:0008270;GO:0008270;GO:0009640;GO:0009640;GO:0009641;GO:0009641;GO:0009658;GO:0009658;GO:0009718;GO:0009718;GO:0015995;GO:0015995;GO:0016607;GO:0016607;GO:0043565;GO:0043565;GO:0000989;GO:0000989;GO:0005622;GO:0005622;GO:0005634;GO:0005634;GO:0006355;GO:0006355;GO:0008270;GO:0008270;GO:0009640;GO:0009640;GO:…	-	-	-
Os02g0592200	310.217	490.381	130.053	0.265207	-1.91481	1.00639e-53	8.97655e-52	2	22911011	22915632	-	1734	-	GO:0004568;GO:0004568;GO:0005576;GO:0005576;GO:0006032;GO:0006032;GO:0008061;GO:0008061;GO:0016020;GO:0016021;GO:0016021;	K01113	[EC:3.1.3.1]	Similar to alkaline phosphatase D. (Os02t0592200-01)
Os01g0942300	182.448	56.2461	308.65	5.4875	2.45615	1.04603e-53	9.30081e-52	1	41398051	41398544	-	494	endo-(1,3;1,4)-beta-glucanase 2	GO:0004553;GO:0004553;GO:0004553;GO:0005975;GO:0005975;GO:0008152;GO:0016787;GO:0016798;GO:0030247;GO:0030247;GO:0046658;GO:0046658;	-	-	Similar to Beta glucanase precursor (EC 3.2.1.73)(Fragment). (Os01t0942300-01)
Os07g0563400	1052.62	1605.6	499.637	0.311184	-1.68416	1.17367e-53	1.04029e-51	7	22543447	22544955	-	1418	-	GO:0016020;GO:0016021;GO:0016021;	-	-	Protein of unknown function DUF761, plant familyprotein. (Os07t0563400-01)
Os04g0591100	2840.97	3804.19	1877.75	0.4936	-1.01859	1.61006e-53	1.42264e-51	4	29894815	29896857	-	1473	-	-	-	-	Protein of unknown function DUF597 family protein.(Os04t0591100-01)
Os03g0710700	307.99	486.63	129.35	0.265807	-1.91155	1.66239e-53	1.4643e-51	3	28655240	28657433	-	1260	-	GO:0005634;GO:0005634;GO:0005737;GO:0005737;GO:0005737;GO:0005829;GO:0008289;GO:0016020;GO:0035627;GO:0120009;GO:0120009;GO:0120009;GO:0120013;GO:0120013;GO:1902387;GO:1902388;GO:1902389;	-	-	Similar to predicted protein. (Os03t0710700-00)"
Os11g0171300	238.371	88.1961	388.546	4.40548	2.1393	2.22477e-53	1.94754e-51	11	3488768	3491609	-	1492	CHLOROPLAST ALDOLASE	GO:0003824;GO:0003824;GO:0004332;GO:0004332;GO:0004332;GO:0004332;GO:0005737;GO:0005737;GO:0006094;GO:0006094;GO:0006096;GO:0006096;GO:0006096;GO:0009507;GO:0009536;GO:0010287;GO:0010287;GO:0016829;	-	-	Fructose-bisphosphate aldolase, chloroplastprecursor (EC 4.1.2.13) (ALDP). (Os11t0171300-01)
Os03g0370400	264.636	94.3086	434.963	4.61212	2.20543	2.31844e-53	2.02327e-51	3	14543805	14544754	+	950	-	GO:0005783;GO:0005783;GO:0009705;GO:0009705;GO:0010256;GO:0010256;GO:0016020;GO:0016021;GO:0016021;	-	-	Protein of unknown function DUF679 family protein.(Os03t0370400-01)
Os05g0349800	123203	184481	61924.9	0.33567	-1.57488	4.72904e-53	4.11427e-51	5	16518577	16519493	-	811	ABA REGULATED GENE	GO:0005829;GO:0005829;GO:0009737;GO:0009737;GO:0009737;GO:0048316;GO:0048316;	-	-	Embryonic abundant protein 1. (Os05t0349800-01);Similar to Embryonic abundant protein 1. (Os05t0349800-02)
Os03g0146000	2277.21	3070.9	1483.52	0.48309	-1.04964	4.92556e-53	4.27209e-51	3	2553889	2559108	+	1083	-	GO:0003924;GO:0003924;GO:0003924;GO:0005525;GO:0005525;GO:0005794;GO:0005794;GO:0006886;GO:0032482;	K07910	-	-
Os03g0271200	2495.47	1639.93	3351.01	2.04339	1.03096	6.25848e-53	5.41158e-51	3	9068392	9073951	+	3069	TOC75	GO:0009507;GO:0009527;GO:0009536;GO:0009707;GO:0009707;GO:0015031;GO:0015031;GO:0016020;GO:0016021;GO:0016021;GO:0019867;GO:0019867;GO:0019867;GO:0019867;	-	-	Similar to Chloroplastic outer envelope membraneprotein (OEP75) precursor (Outer membrane protein).(Os03t0271200-01);Similar to Protein TOC75, chloroplastic.(Os03t0271200-02)
Os01g0513400	2998.66	4005.61	1991.72	0.497232	-1.00801	7.54581e-53	6.50481e-51	1	18124934	18128862	+	1910	-	-	-	-	Protein of unknown function DUF789 family protein.(Os01t0513400-01)
Os06g0712700	198.534	37.9237	359.144	9.47017	3.24339	9.25416e-53	7.95323e-51	6	30173627	30177996	-	1207	SUPERWOMAN 1	GO:0000977;GO:0000977;GO:0003677;GO:0003677;GO:0003677;GO:0003700;GO:0003700;GO:0005634;GO:0005634;GO:0005634;GO:0005634;GO:0006351;GO:0006351;GO:0006355;GO:0006355;GO:0006355;GO:0007275;GO:0009908;GO:0010093;GO:0010097;GO:0010097;GO:0030154;GO:0030154;GO:0045944;GO:0045944;GO:0046983;GO:0046983;	-	-	Transcription factor, Development of lodicules andstamens (Os06t0712700-01)
Os03g0203200	253.804	98.2613	409.346	4.16589	2.05863	1.21822e-52	1.04379e-50	3	5422206	5423780	+	1484	DWARF KAMIKAWABUNWAI TILLERING	GO:0005515;GO:0005634;GO:0005634;GO:0005737;GO:0005737;GO:0010223;GO:0010223;GO:0010223;GO:0010223;GO:0016787;GO:0016787;GO:1901601;GO:1901601;GO:1901601;GO:1901601;GO:1902348;GO:1902348;	-	-	Alpha/beta hydrolase, Strigolactone receptor,Strigolactone perception, Reguration of shoot branching(Os03t0203200-01)
Os06g0341300	17373.6	29009.5	5737.73	0.197788	-2.33797	1.29925e-52	1.10985e-50	6	13630101	13631408	+	1114	LATE EMBRYOGENESIS ABUNDANT PROTEIN 33	-	-	-	Seed maturation protein domain containing protein.(Os06t0341300-01)
Os07g0147500	129.698	29.8331	229.563	7.69491	2.9439	2.40882e-52	2.05149e-50	7	2454338	2455636	+	620	PHOTOSYSTEM II SUBUNIT	GO:0009523;GO:0009523;GO:0009654;GO:0009654;GO:0015979;GO:0015979;GO:0016020;GO:0016021;GO:0016021;GO:0042651;GO:0042651;	K03541	-	Similar to Photosystem II 10 kDa polypeptide,chloroplast precursor. (Os07t0147500-01)
Os02g0719100	1246.39	1725.99	766.792	0.444262	-1.17052	7.12395e-52	6.03083e-50	2	29833357	29838036	+	2597	-	GO:0003779;GO:0005515;GO:0005737;GO:0005737;GO:0005884;GO:0005884;GO:0032432;GO:0032432;GO:0051015;GO:0051015;GO:0051017;GO:0051017;GO:0051639;GO:0051639;GO:0051764;GO:0051764;	-	-	Similar to Fimbrin/plastin-like (Fragment).(Os02t0719100-01)
Os07g0671500	315.668	137.235	494.102	3.6004	1.84816	9.97708e-52	8.42095e-50	7	28393569	28400306	-	3940	GH3-11	GO:0009941;	K14487	-	Similar to Indole-3-acetic acid-amido synthetaseGH3.17 (EC 6.3.2.-) (Auxin- responsive GH3-like protein 17)(AtGH3-17). (Os07t0671500-01);Similar to Indole-3-aceticacid-amido synthetase GH3.17 (EC 6.3.2.-) (Auxin-responsive GH3-like protein 17) (AtGH3-17). (Os07t0671500-02)
Os01g0127600	5367.67	7595.28	3140.06	0.413423	-1.27431	1.48405e-51	1.24886e-49	1	1515837	1516714	+	878	-	GO:0004867;GO:0004867;GO:0004867;GO:0005576;GO:0005576;GO:0010466;GO:0010951;GO:0030414;	-	-	Similar to Bowman-Birk type proteinase inhibitor D-II precursor (IV). (Os01t0127600-01)
Os03g0199100	356.256	164.459	548.054	3.33247	1.73659	4.65925e-51	3.90921e-49	3	5214115	5217654	+	2124	-	GO:0016020;GO:0016021;GO:0016021;	-	-	Protein of unknown function DUF677 family protein.(Os03t0199100-01)
Os06g0114400	868.604	1319.25	417.96	0.316817	-1.65828	8.15053e-51	6.81823e-49	6	827706	830399	-	759	-	-	-	-	Conserved hypothetical protein. (Os06t0114400-00)"
Os01g0830100	588.422	859.78	317.063	0.368772	-1.4392	9.95132e-51	8.3001e-49	1	35508869	35513088	+	2611	-	GO:0016491;GO:0016491;GO:0055114;GO:0055114;GO:0016491;GO:0016491;GO:0055114;GO:0055114;	K17871	[EC:1.6.5.9]	Pyridine nucleotide-disulphide oxidoreductase, NAD-binding region domain containing protein. (Os01t0830100-01);Similar to ATNDI1/NDA1 (ALTERNATIVE NAD(P)HDEHYDROGENASE 1); NADH dehydrogenase. (Os01t0830100-02)
Os06g0623600	483.709	720.062	247.357	0.343521	-1.54153	1.17266e-50	9.75205e-49	6	25087044	25090086	-	1231	-	GO:0003824;GO:0003824;GO:0016491;GO:0016616;GO:0050662;GO:0050662;GO:0055114;	-	-	Similar to Cinnamoyl-CoA reductase (EC 1.2.1.44).(Os06t0623600-01)
Os03g0319300	1058.19	1656.76	459.617	0.27742	-1.84986	1.34417e-50	1.11455e-48	3	11522676	11524356	+	851	calmodulin 1, calmodulin 1-1, calmodulin 3	GO:0005509;GO:0005509;GO:0005634;GO:0019722;GO:0046872;	K02183	-	Similar to Calmodulin NtCaM3 (Calmodulin NtCaM4)(Calmodulin NtCaM5) (Calmodulin NtCaM6) (Calmodulin NtCaM7)(Calmodulin NtCaM8) (Calmodulin NtCaM11) (CalmodulinNtCaM12). (Os03t0319300-01)
Os09g0513100	829.325	1175.43	483.217	0.411097	-1.28245	1.93977e-50	1.59903e-48	9	19965263	19970151	+	2300	-	GO:0006629;GO:0006629;GO:0008374;GO:0008374;GO:0006629;GO:0008374;GO:0016740;GO:0016746;	K22389	[EC:3.1.1.32]	Similar to Phospholipase A1. (Os09t0513100-01);Similar to phospholipase A1. (Os09t0513100-02)
Os05g0474900	753.31	1076.04	430.581	0.400154	-1.32137	2.0397e-50	1.67653e-48	5	23317206	23319965	-	2210	-	GO:0009975;GO:0016020;GO:0016021;GO:0016021;GO:0051762;	-	-	Protein of unknown function Cys-rich family protein.(Os05t0474900-01)
Os01g0959200	117.959	19.4739	216.444	11.1146	3.47438	3.2162e-50	2.63588e-48	1	42282832	42283619	+	657	-	GO:0006950;GO:0006950;	-	-	Similar to Ci21A protein. (Os01t0959200-01)"
Os01g0664100	950.878	1331.5	570.258	0.428283	-1.22336	5.74328e-50	4.67986e-48	1	27123488	27129361	+	2291	-	GO:0016020;GO:0016020;GO:0016020;GO:0016020;GO:0016021;GO:0016021;GO:0030001;GO:0030001;GO:0046873;GO:0046873;GO:0046873;GO:0055085;GO:0055085;GO:0098655;GO:0098655;	-	-	Mg2+ transporter protein, CorA-like/Zinc transportprotein ZntB domain containing protein. (Os01t0664100-01)
Os04g0624500	151.775	42.7943	260.756	6.09325	2.60721	5.90526e-50	4.79802e-48	4	31749141	31751604	+	1874	BLACK HULL C	GO:0004097;GO:0004097;GO:0008152;GO:0008152;GO:0016491;GO:0016491;GO:0046148;GO:0046148;GO:0046872;GO:0046872;GO:0055114;GO:0055114;	-	-	Similar to Polyphenol oxidase (EC 1.10.3.1)(Fragment). (Os04t0624500-01)
Os05g0552100	2332.19	3118.77	1545.61	0.495585	-1.0128	5.94299e-50	4.81484e-48	5	27449467	27454969	-	2910	-	GO:0010099;GO:0010099;	-	-	Conserved hypothetical protein. (Os05t0552100-01)"
Os12g0138050	239.749	396.155	83.3424	0.210378	-2.24894	8.17361e-50	6.5843e-48	12	1851425	1855059	+	837	-	GO:0005509;GO:0005509;GO:0005509;	K13448	-	Similar to EF hand family protein, expressed.(Os12t0138050-00)
Os02g0266800	1104.95	1530.97	678.939	0.443471	-1.17309	1.25903e-49	1.01134e-47	2	9535430	9538420	-	1207	RICE TRANSCRIPTION ACTIVATOR 1	GO:0003677;GO:0003677;GO:0003700;GO:0003700;GO:0005634;GO:0005634;GO:0006351;GO:0006351;GO:0006355;GO:0006355;GO:0006355;	-	-	Transcriptional activator protein. (Os02t0266800-01)
Os01g0264700	2404.85	3210.74	1598.96	0.498003	-1.00577	1.4738e-49	1.1805e-47	1	9004534	9008221	-	1562	-	-	-	-	Cellular retinaldehyde binding/alpha-tocopheroltransport family protein. (Os01t0264700-01)
Os01g0313300	727.588	411.699	1043.48	2.53457	1.34174	1.90793e-49	1.52392e-47	1	11783910	11784899	+	908	ETHYLENE RESPONSE FACTOR 68	GO:0003677;GO:0003677;GO:0003677;GO:0003700;GO:0003700;GO:0005634;GO:0005634;GO:0006351;GO:0006351;GO:0006355;GO:0006355;GO:0006355;	-	-	Similar to EREBP-3 protein (Fragment).(Os01t0313300-01)
Os05g0557900	1812.78	2564.14	1061.41	0.413942	-1.2725	2.81202e-49	2.23971e-47	5	27759551	27763406	-	1782	endosperm-specific gene 79	-	-	-	Esterase/lipase/thioesterase domain containingprotein. (Os05t0557900-01)
Os04g0481400	1499.3	2040	958.596	0.469901	-1.08957	2.87084e-49	2.28014e-47	4	24075253	24077600	-	2146	-	GO:0004719;GO:0004719;GO:0004719;GO:0004719;GO:0005737;GO:0006464;GO:0006464;GO:0006479;GO:0008168;GO:0016740;GO:0032259;GO:0004719;GO:0004719;GO:0004719;GO:0005737;GO:0005737;GO:0006464;GO:0006464;GO:0006479;GO:0032259;	K00573	[EC:2.1.1.77]	-
Os04g0459000	686.249	389.221	983.276	2.52627	1.33701	3.55672e-49	2.80912e-47	4	22914766	22921280	-	4184	MULTIDRUG RESISTANCE 13	GO:0000166;GO:0005524;GO:0005524;GO:0005524;GO:0016020;GO:0016021;GO:0016021;GO:0016021;GO:0016021;GO:0016887;GO:0016887;GO:0042626;GO:0042626;GO:0042626;GO:0055085;GO:0055085;	K05658	[EC:7.6.2.2]	Multidrug-resistance(MDR)-like ATP Binding CassetteB (ABCB) transporter, P-glyco-protein, Auxin transport,Iron homeostasis (Os04t0459000-01)
Os04g0614600	2321.56	3096.06	1547.05	0.499685	-1.00091	8.21e-49	6.46623e-47	4	31176650	31182430	+	2095	-	GO:0003824;GO:0003824;GO:0004015;GO:0005739;GO:0005739;GO:0008483;GO:0008483;GO:0008483;GO:0009102;GO:0016740;GO:0030170;GO:0030170;GO:0034387;GO:0034387;GO:0102351;GO:0102351;GO:0003824;GO:0003824;GO:0008483;GO:0008483;GO:0008483;GO:0016740;GO:0030170;GO:0030170;	K16871	[EC:2.6.1.96]	-
Os04g0446200	570.03	829.71	310.35	0.374047	-1.41871	1.02498e-48	8.05036e-47	4	22243767	22246346	+	2051	-	GO:0009536;GO:0009536;GO:0009751;GO:0009751;	-	-	Similar to OSIGBa0140O07.13 protein. (Os04t0446200-01)
Os05g0169300	107.215	21.5989	192.831	8.92779	3.1583	1.95161e-48	1.52016e-46	5	4152905	4155880	+	1702	TRYPTOPHAN AMINOTRANSFERASE 1	GO:0003824;GO:0003824;GO:0008483;GO:0009851;GO:0009851;GO:0016020;GO:0016021;GO:0016740;GO:0016846;GO:0016846;GO:0050362;GO:0050362;GO:0003824;GO:0003824;GO:0016846;GO:0016846;	K16903	[EC:2.6.1.99]	Tryptophan aminotransferase, Indole-3-acetic acid(IAA) biosynthesis, Grain development (Os05t0169300-01);Similar to Tryptophan aminotransferase. (Os05t0169300-02)
Os12g0144600	1418.4	906.514	1930.28	2.12935	1.09041	2.44519e-48	1.89939e-46	12	2193901	2197129	+	2771	-	GO:0005737;GO:0005737;GO:0030001;GO:0030001;GO:0030001;GO:0046872;GO:0046872;GO:0046872;GO:0046914;GO:0046914;GO:0046916;GO:0046916;	-	-	Heavy metal transport/detoxification protein domaincontaining protein. (Os12t0144600-01)
Os03g0334300	513.156	848.426	177.886	0.209665	-2.25384	2.95852e-48	2.29184e-46	3	12359258	12360010	-	753	-	GO:0009507;	-	-	Similar to predicted protein. (Os03t0334300-00)"
Os04g0546500	99442.2	137173	61711.6	0.449883	-1.15238	3.16794e-48	2.44069e-46	4	27362091	27362951	-	861	16 kDa oleosin, endosperm-specific gene 72	GO:0005811;GO:0012511;GO:0012511;GO:0016020;GO:0016021;GO:0016021;GO:0016021;GO:0019915;GO:0019915;GO:0005811;GO:0012511;GO:0012511;GO:0016020;GO:0016021;GO:0016021;GO:0016021;GO:0019915;GO:0019915;	-	-	Similar to Oleosin. (Os04t0546500-01);Similar toOleosin. (Os04t0546500-02)
Os05g0441500	1135.22	643.643	1626.8	2.52749	1.3377	3.26088e-48	2.50547e-46	5	21613630	21616111	+	1685	-	-	-	-	Conserved hypothetical protein. (Os05t0441500-01);Conserved hypothetical protein. (Os05t0441500-02)
Os07g0249800	496.271	731.06	261.481	0.357674	-1.48328	3.61166e-48	2.76747e-46	7	8326644	8329267	-	1062	-	GO:0008152;GO:0008152;GO:0016787;GO:0016787;	K14664	[EC:3.5.1.-]	Similar to IAA-amino acid hydrolase ILR1-like 8.(Os07t0249800-01)
Os04g0631100	413.989	690.042	137.936	0.199895	-2.32268	3.70547e-48	2.83168e-46	4	32139084	32140993	+	1841	-	GO:0005215;GO:0005215;GO:0008152;GO:0008514;GO:0009535;GO:0009535;GO:0009705;GO:0009705;GO:0009705;GO:0015711;GO:0016020;GO:0016021;GO:0016021;GO:0016021;GO:0016021;GO:0016491;GO:0022857;GO:0022857;GO:0042631;GO:0042631;GO:0055085;GO:0055085;GO:0055114;GO:0055114;	K08202	-	Similar to H0105C05.5 protein. (Os04t0631100-01)"
Os03g0192500	610.373	880.553	340.194	0.386342	-1.37205	4.00225e-48	3.05023e-46	3	4815464	4820358	+	2156	Protein phosphatase 45	GO:0003824;GO:0003824;GO:0004721;GO:0004721;GO:0006470;GO:0016787;GO:0046872;GO:0046872;	-	-	Sporulation stage II, protein E C-terminal domaincontaining protein. (Os03t0192500-01)
Os05g0421600	319.71	493.657	145.763	0.295272	-1.75989	4.01937e-48	3.05505e-46	5	20678578	20680160	+	841	NAC DOMAIN-CONTAINING PROTEIN 88	GO:0003677;GO:0003677;GO:0006355;GO:0006355;	-	-	No apical meristem (NAM) protein domain containingprotein. (Os05t0421600-01)
Os05g0465800	1842.94	2474.99	1210.9	0.489254	-1.03135	4.20627e-48	3.18854e-46	5	22860163	22865056	+	2953	RESPIRATORY BURST OXIDASE HOMOLOG D	GO:0004601;GO:0004601;GO:0005509;GO:0005509;GO:0016020;GO:0016020;GO:0016020;GO:0016021;GO:0016021;GO:0016491;GO:0016491;GO:0016491;GO:0050664;GO:0050664;GO:0055114;GO:0055114;GO:0055114;GO:0098869;	-	-	Similar to RbohAp108. (Os05t0465800-01)"
Os07g0608900	619.861	338.179	901.542	2.66587	1.41461	4.55166e-48	3.44113e-46	7	25045353	25048382	+	1341	-	GO:0005778;GO:0016558;	-	-	Similar to cDNA clone:001-031-A11, full insertsequence (Fragment). (Os07t0608900-01)
Os09g0370300	2099.24	3191.74	1006.75	0.315425	-1.66463	5.18119e-48	3.90662e-46	9	12295674	12296730	-	1057	SUCCINATE DEHYDROGENASE SUBUNIT 2-2	GO:0003735;GO:0005622;GO:0005739;GO:0005739;GO:0005739;GO:0005739;GO:0005743;GO:0005743;GO:0005840;GO:0006099;GO:0006099;GO:0006099;GO:0006412;GO:0008177;GO:0008177;GO:0009055;GO:0009055;GO:0009060;GO:0009060;GO:0016020;GO:0016491;GO:0016491;GO:0016491;GO:0022900;GO:0022904;GO:0022904;GO:0045273;GO:0045273;GO:0045273;GO:0046872;GO:0046872;GO:0051536;GO:0051536;GO:0051536;GO:0051537;GO:0051537;GO:…	K00235	[EC:1.3.5.1]	Similar to Iron sulfur subunit of succinatedehydrogenase (Truncated) and ribosomal protein S14precursor. (Os09t0370300-01)
Os04g0414500	512.82	838.118	187.522	0.223742	-2.16009	6.75911e-48	5.08281e-46	4	20485797	20487086	-	711	F-box protein 208	-	-	-	Similar to H0622F05.2 protein. (Os04t0414500-01)"
Os01g0214500	136.43	236.863	35.9972	0.151975	-2.71809	6.79332e-48	5.09499e-46	1	6257846	6258501	+	540	-	GO:0016020;GO:0016021;GO:0016021;	-	-	Conserved hypothetical protein. (Os01t0214500-01)"
Os12g0405200	377.351	571.903	182.799	0.319633	-1.64551	7.70063e-48	5.76019e-46	12	12204465	12207672	+	1375	-	GO:0009507;GO:0009507;GO:0016020;GO:0016021;GO:0016021;GO:0016120;GO:0016120;GO:0090471;GO:0090471;	K15744	[EC:5.2.1.12]	Similar to Conserved NnrU/NnuR ortholog membraneenzyme. (Os12t0405200-01)
Os12g0406100	572.938	861.946	283.93	0.329406	-1.60206	1.09141e-47	8.14239e-46	12	12264732	12267518	-	1881	-	GO:0003735;GO:0003735;GO:0004553;GO:0004553;GO:0005622;GO:0005737;GO:0005840;GO:0005840;GO:0005975;GO:0005975;GO:0006412;GO:0006412;GO:0008152;GO:0016020;GO:0016021;GO:0016021;GO:0016787;GO:0016798;GO:0022627;	-	-	Glycoside hydrolase, family 43 protein.(Os12t0406100-01)
Os10g0442400	362.553	550.813	174.293	0.316428	-1.66005	1.21214e-47	9.01927e-46	10	15893749	15902924	-	1918	-	GO:0004618;GO:0004618;GO:0006096;GO:0006400;GO:0008152;GO:0008152;GO:0008176;GO:0008194;GO:0016301;GO:0016310;GO:0016740;GO:0016757;GO:0016758;GO:0016758;GO:0043231;GO:0080043;GO:0080044;GO:0106004;	-	-	Similar to UDP-glucoronosyl and UDP-glucosyltransferase family protein, expressed. (Os10t0442400-01)
Os11g0472000	900.244	543.035	1257.45	2.31561	1.21139	1.55212e-47	1.15187e-45	11	16249461	16258885	-	2874	ZINC FINGER CCCH DOMAIN-CONTAINING PROTEIN 63	GO:0003677;GO:0046872;GO:0046872;GO:0046872;GO:0046872;GO:0046872;GO:0046872;	-	-	Zinc finger, CCCH-type domain containing protein.(Os11t0472000-01);Hypothetical conserved gene.(Os11t0472000-02)
Os01g0205900	334.031	156.225	511.836	3.27628	1.71206	1.80124e-47	1.33325e-45	1	5789333	5790753	+	1276	class III peroxidase 2	GO:0004601;GO:0004601;GO:0004601;GO:0005576;GO:0005576;GO:0006979;GO:0006979;GO:0006979;GO:0016491;GO:0020037;GO:0020037;GO:0020037;GO:0042744;GO:0042744;GO:0042744;GO:0046872;GO:0046872;GO:0055114;GO:0055114;GO:0055114;GO:0098869;GO:0004601;GO:0004601;GO:0004601;GO:0005576;GO:0005576;GO:0006979;GO:0006979;GO:0006979;GO:0016491;GO:0020037;GO:0020037;GO:0020037;GO:0042744;GO:0042744;GO:0042744;GO:…	K00430	[EC:1.11.1.7]	Similar to Class III peroxidase GvPx2b (Fragment).(Os01t0205900-01);Similar to Class III peroxidase GvPx2b(Fragment). (Os01t0205900-02)
Os06g0142200	7011.54	2045.55	11977.5	5.85541	2.54977	2.07685e-47	1.53323e-45	6	2199361	2200466	-	816	EARLY NODULIN 93A	GO:0016020;GO:0016021;GO:0016021;GO:0016020;GO:0016021;GO:0016021;	-	-	Early nodulin. (Os06t0142200-01);Similar to cDNAclone:J033147G13, full insert sequence. (Os06t0142200-02)
Os04g0650900	1665.16	2244.49	1085.82	0.483771	-1.0476	2.41919e-47	1.78022e-45	4	33170262	33177295	-	2822	-	GO:0004601;GO:0004601;GO:0006979;GO:0016491;GO:0020037;GO:0042744;GO:0046872;GO:0055114;GO:0055114;GO:0098869;	K01205	[EC:3.2.1.50]	Similar to Alpha-N-acetylglucosaminidase.(Os04t0650900-01)
Os09g0433800	538.244	783.87	292.618	0.373299	-1.42159	2.424e-47	1.78022e-45	9	15927027	15928052	+	915	-	-	-	-	Similar to Senescence-associated protein SAG102.(Os09t0433800-01)
Os10g0494000	426.328	217.353	635.303	2.9229	1.5474	2.9918e-47	2.19153e-45	10	18754188	18758086	-	1566	-	-	-	-	Protein of unknown function DUF789 family protein.(Os10t0494000-01)
Os04g0488100	501.618	736.187	267.048	0.362745	-1.46297	3.06873e-47	2.24207e-45	4	24379793	24386400	+	2778	RAD21-2 PROTEIN	GO:0000228;GO:0000228;GO:0000798;GO:0000798;GO:0003682;GO:0003682;GO:0005515;GO:0006302;GO:0006302;GO:0007062;GO:0007062;	K06670	-	Rad21/Rec8 like protein, C-terminal domaincontaining protein. (Os04t0488100-01)
Os10g0550066	122.59	30.3833	214.797	7.06959	2.82163	3.40669e-47	2.48258e-45	10	21570015	21572927	+	1265	Mediator 12_2	GO:0001104;GO:0003712;GO:0003712;GO:0006357;GO:0006357;GO:0016592;GO:0016592;	-	-	Hypothetical conserved gene. (Os10t0550066-00)"
Os03g0103300	248.56	102.922	394.199	3.83009	1.93738	4.80756e-47	3.49444e-45	3	219979	220919	+	941	low-temperature germianability (QTL)-3-1(t)	-	-	-	Hybrid proline- or glycine-rich protein, Controll oflow-temperature germinability, Pre-harvest sproutingresistance (Os03t0103300-01)
Os03g0119300	266.039	113.813	418.264	3.67501	1.87775	9.95097e-47	7.21445e-45	3	1034068	1036671	-	2604	Subtilisin 25, SUBTILISIN 25	GO:0004252;GO:0004252;GO:0004252;GO:0006508;GO:0006508;GO:0006508;GO:0008233;GO:0016787;	-	-	Peptidase S8, subtilisin-related domain containingprotein. (Os03t0119300-01)
Os03g0281000	734.75	1040.42	429.075	0.412404	-1.27787	1.05455e-46	7.62594e-45	3	9605184	9608335	+	2617	-	GO:0005515;GO:0005886;GO:0005886;GO:0007165;GO:0007165;GO:0016020;GO:0016020;GO:0016021;GO:0016021;	-	-	Similar to Ankyrin-like protein. (Os03t0281000-01)"
Os02g0181300	254.303	402.511	106.095	0.263584	-1.92367	1.15125e-46	8.30398e-45	2	4542938	4544874	+	1591	WRKY GENE 71	GO:0002237;GO:0002237;GO:0002238;GO:0002238;GO:0003677;GO:0003700;GO:0003700;GO:0003700;GO:0005515;GO:0005634;GO:0005634;GO:0005634;GO:0006351;GO:0006351;GO:0006355;GO:0006355;GO:0006355;GO:0006952;GO:0006952;GO:0006952;GO:0009409;GO:0009409;GO:0009414;GO:0009414;GO:0009611;GO:0009611;GO:0009617;GO:0009617;GO:0009620;GO:0009620;GO:0009623;GO:0009623;GO:0009651;GO:0009651;GO:0009685;GO:0009723;GO:…	-	-	WRKY transcription factor, Defense response(Os02t0181300-01)
Os01g0831200	699.012	993.399	404.624	0.407312	-1.29579	1.19246e-46	8.57934e-45	1	35582280	35585575	+	1158	BCL-2-ASSOCIATED ATHANOGENE 4	GO:0005515;GO:0005829;GO:0005829;GO:0009409;GO:0009409;GO:0009651;GO:0009651;GO:0010228;GO:0010228;GO:0051087;GO:0051087;	-	-	Ubiquitin domain containing protein. (Os01t0831200-01)
Os02g0579800	1067.27	1545.43	589.099	0.381187	-1.39143	1.25955e-46	9.03901e-45	2	22311834	22313012	-	983	FW2.2-like 2	GO:0016020;GO:0016021;GO:0016021;	-	-	Similar to Fw2.2. (Os02t0579800-01)"
Os09g0518600	283.366	442.28	124.452	0.281388	-1.82937	1.37116e-46	9.81506e-45	9	20241489	20243398	-	1243	-	-	-	-	Conserved hypothetical protein. (Os09t0518600-00)"
Os02g0685600	526.288	781.707	270.87	0.346511	-1.52903	2.0885e-46	1.49122e-44	2	28079035	28081773	-	1511	-	GO:0003824;GO:0003824;GO:0004721;GO:0004722;GO:0004722;GO:0006470;GO:0006470;GO:0016787;GO:0043169;GO:0043169;GO:0046872;GO:0046872;	K01102	[EC:3.1.3.43]	-
Os01g0748150	1374.04	1863.03	885.04	0.475053	-1.07384	2.18932e-46	1.55927e-44	1	31318040	31319158	-	1015	EARLY NODULIN LIKE PROTEIN 1	GO:0005773;GO:0005773;GO:0009055;GO:0009055;GO:0016020;GO:0022900;GO:0031225;GO:0032578;GO:0032578;GO:0046658;GO:0046658;	-	-	Cupredoxin domain containing protein. (Os01t0748150-01)
Os01g0170051	1050.88	1727.68	374.073	0.216517	-2.20745	2.74695e-46	1.9515e-44	1	3598662	3601908	+	2390	-	-	-	-	Hypothetical protein. (Os01t0170051-00)"
Os01g0559600	328.322	139.297	517.347	3.71399	1.89297	2.76193e-46	1.95723e-44	1	21230393	21234906	+	1935	vacuolar processing enzyme 2, legumain 1	GO:0004197;GO:0004197;GO:0005773;GO:0005773;GO:0006508;GO:0006508;GO:0006624;GO:0006624;GO:0008233;GO:0008233;GO:0051603;GO:0051603;GO:0006508;GO:0006508;GO:0008233;GO:0008233;	K01369	[EC:3.4.22.34]	Similar to C13 endopeptidase NP1 precursor.(Os01t0559600-01);Similar to Asparaginyl endopeptidase.(Os01t0559600-02)
Os02g0140800	7782.84	11109.7	4456.02	0.401094	-1.31799	4.68348e-46	3.30238e-44	2	2192036	2193602	+	1266	-	-	-	-	Conserved hypothetical protein. (Os02t0140800-00)"
Os05g0529700	212.87	344.856	80.8846	0.234546	-2.09206	5.14757e-46	3.61451e-44	5	26310862	26314173	-	1876	DnaJ domain protein C50, rice DJC82 homolog	GO:0005506;GO:0005506;GO:0009055;GO:0009055;GO:0022900;GO:0005506;GO:0005506;GO:0009055;GO:0009055;GO:0022900;GO:0005506;GO:0005506;GO:0009055;GO:0009055;GO:0022900;	-	-	Similar to electron transporter/ heat shock proteinbinding protein. (Os05t0529700-01);Similar to electrontransporter/ heat shock protein binding protein.(Os05t0529700-02);Heat shock protein DnaJ family protein.(Os05t0529700-03)
Os01g0960400	1126.57	690.015	1563.13	2.26536	1.17974	5.15171e-46	3.61451e-44	1	42336297	42348672	-	3758	-	GO:0000166;GO:0004672;GO:0004672;GO:0004674;GO:0004674;GO:0005524;GO:0005524;GO:0005524;GO:0006468;GO:0006468;GO:0016301;GO:0016310;GO:0000166;GO:0004672;GO:0004672;GO:0004674;GO:0004674;GO:0005515;GO:0005524;GO:0005524;GO:0005524;GO:0005886;GO:0006468;GO:0006468;GO:0016020;GO:0016020;GO:0016021;GO:0016021;GO:0016301;GO:0016310;GO:0016740;GO:0004672;GO:0004672;GO:0005515;GO:0005524;GO:0005524;GO:…	-	-	Protein kinase, core domain containing protein.(Os01t0960400-01);Similar to predicted protein.(Os01t0960400-02);Similar to Leucine-rich repeattransmembrane protein kinase. (Os01t0960400-03)
Os06g0134900	1565.01	2112.19	1017.83	0.481882	-1.05325	5.20806e-46	3.645e-44	6	1876620	1880252	-	1427	-	-	-	-	Conserved hypothetical protein. (Os06t0134900-01)"
Os03g0745100	206.231	334.651	77.8113	0.232515	-2.10461	5.29212e-46	3.69468e-44	3	30609895	30611495	-	893	-	-	-	-	Similar to cytokinin-O-glucosyltransferase 1.(Os03t0745100-00)
Os03g0826900	1160.49	734.931	1586.06	2.1581	1.10976	9.17325e-46	6.37282e-44	3	34739011	34740504	-	1285	endosperm-specific gene 58	-	-	-	Conserved hypothetical protein. (Os03t0826900-01)"
Os12g0623900	1839.82	1225.22	2454.42	2.00325	1.00234	1.21789e-45	8.399e-44	12	26645025	26651101	+	2689	-	GO:0003871;GO:0003871;GO:0003871;GO:0003871;GO:0005576;GO:0005576;GO:0005737;GO:0005829;GO:0005829;GO:0005829;GO:0008168;GO:0008270;GO:0008270;GO:0008652;GO:0008652;GO:0008652;GO:0008705;GO:0008705;GO:0009086;GO:0009086;GO:0009086;GO:0016740;GO:0032259;GO:0046872;GO:0050667;GO:0050667;GO:0003871;GO:0003871;GO:0008270;GO:0008270;GO:0008652;GO:0008652;GO:0009086;GO:0009086;GO:0032259;GO:0003871;GO:…	K00549	[EC:2.1.1.14]	Similar to Ethylene-responsive methionine synthase(Fragment). (Os12t0623900-01);Similar to Methioninesynthase protein. (Os12t0623900-02);Similar to Methioninesynthase 2 enzyme. (Os12t0623900-03)
Os04g0494900	116.928	205.879	27.9769	0.13589	-2.87949	2.83796e-45	1.95239e-43	4	24744700	24746565	+	1595	-	-	-	-	Similar to Unidentified precursor. (Os04t0494900-01)
Os03g0734100	380.521	577.588	183.454	0.31762	-1.65463	3.10291e-45	2.12949e-43	3	30074926	30075707	+	517	-	-	-	-	Conserved hypothetical protein. (Os03t0734100-01);Conserved hypothetical protein. (Os03t0734100-02)
Os07g0634600	1586.51	2130.41	1042.61	0.489395	-1.03093	3.60238e-45	2.46032e-43	7	26340582	26344345	+	2103	-	GO:0005576;GO:0005576;GO:0005618;GO:0009505;GO:0009505;GO:0016787;GO:0016787;GO:0016787;GO:0052793;GO:0052793;GO:0071555;GO:0071555;GO:0071555;GO:0005576;GO:0005576;GO:0005618;GO:0005618;GO:0016020;GO:0016021;GO:0016021;GO:0016787;GO:0016787;GO:0016787;GO:0071555;GO:0071555;	-	-	Similar to Pectin acetylesterase (Fragment).(Os07t0634600-01);Similar to predicted protein.(Os07t0634600-02)
Os03g0180900	222.945	356.657	89.2316	0.250189	-1.99891	4.80527e-45	3.25825e-43	3	4236724	4238058	+	1110	TIFY GENE 11C	GO:0003714;GO:0003714;GO:0005515;GO:0005634;GO:0005634;GO:0006351;GO:0006351;GO:0006355;GO:0006355;GO:0009611;GO:0009611;GO:0031347;GO:0031347;GO:1903507;GO:1903507;GO:2000022;GO:2000022;	-	-	Tify domain containing protein. (Os03t0180900-01)"
Os10g0524300	664.727	943.271	386.183	0.409408	-1.28839	8.65691e-45	5.84187e-43	10	20374252	20374791	+	540	-	GO:0009089;GO:0009570;GO:0019684;GO:0055114;	-	-	Peptidoglycan-binding lysin domain domain containingprotein. (Os10t0524300-01)
Os03g0766200	144.153	43.544	244.763	5.62104	2.49084	1.09703e-44	7.38538e-43	3	31732515	31733057	-	543	endosperm-specific gene 56	-	-	-	Bifunctional inhibitor/plant lipid transferprotein/seed storage domain containing protein.(Os03t0766200-01)
Os06g0142400	384.558	83.1937	685.923	8.24489	3.0435	1.12194e-44	7.53512e-43	6	2212615	2213482	-	636	early nodulin 93 gene	GO:0016020;GO:0016021;GO:0016021;	-	-	Early nodulin. (Os06t0142400-01)"
Os12g0478200	1851.79	2707.15	996.437	0.368076	-1.44192	1.21501e-44	8.14085e-43	12	17463398	17465368	-	878	Gram Domain Protein	GO:0009793;GO:0009793;GO:0009845;GO:0009845;GO:0010029;GO:0010029;GO:0098755;GO:0098755;	-	-	Hypothetical protein. (Os12t0478200-01);GRAM domaincontaining protein. (Os12t0478200-02)
Os01g0580400	205.701	80.1551	331.248	4.13258	2.04704	1.56637e-44	1.04455e-42	1	22474568	22476504	-	1725	HAP5J SUBUNIT OF CCAAT-BOX BINDING COMPLEX	GO:0003677;GO:0005634;GO:0005634;GO:0005634;GO:0046982;GO:0046982;GO:0048579;	K08066	-	Histone-fold domain containing protein.(Os01t0580400-01)
Os04g0679800	656.014	930.808	381.22	0.409558	-1.28786	2.57237e-44	1.71138e-42	4	34714754	34717224	+	1603	-	GO:0016020;GO:0016021;GO:0016021;	-	-	Similar to RNA-binding protein-like protein.(Os04t0679800-01);Similar to Zinc finger, RING-type.(Os04t0679800-02)
Os02g0131050	286.287	120.305	452.268	3.75935	1.91048	3.59139e-44	2.38372e-42	2	1615699	1630951	-	4900	-	-	-	-	Hypothetical gene. (Os02t0131050-01)"
Os07g0592100	610.437	919.442	301.431	0.327841	-1.60893	5.72942e-44	3.78503e-42	7	24128367	24129622	+	1042	-	-	-	-	Similar to Oxidoreductase, short chaindehydrogenase/reductase family protein, expressed.(Os07t0592100-01)
Os10g0189600	347.701	524.928	170.474	0.324757	-1.62257	5.80256e-44	3.82442e-42	10	6208990	6214147	-	2112	-	GO:0003824;GO:0003824;GO:0004758;GO:0004758;GO:0005783;GO:0005789;GO:0005789;GO:0006629;GO:0006665;GO:0006665;GO:0009058;GO:0009058;GO:0016020;GO:0016021;GO:0016021;GO:0016740;GO:0016746;GO:0030170;GO:0030170;GO:0003824;GO:0003824;GO:0004758;GO:0004758;GO:0005783;GO:0005789;GO:0005789;GO:0006629;GO:0006665;GO:0006665;GO:0009058;GO:0009058;GO:0016020;GO:0016021;GO:0016021;GO:0016740;GO:0016746;GO:…	K00654	[EC:2.3.1.50]	Pyridoxal phosphate-dependent transferase, majorregion, subdomain 1 domain containing protein.(Os10t0189600-01);Pyridoxal phosphate-dependenttransferase, major region, subdomain 1 domain containingprotein. (Os10t0189600-02)
Os08g0531700	260.22	114.982	405.458	3.52626	1.81814	1.22096e-43	8.02849e-42	8	26507926	26512261	+	1054	MADS BOX GENE 7	GO:0000977;GO:0000977;GO:0000982;GO:0003677;GO:0003677;GO:0003677;GO:0003700;GO:0003700;GO:0005515;GO:0005634;GO:0005634;GO:0005634;GO:0005634;GO:0006351;GO:0006351;GO:0006355;GO:0006355;GO:0006355;GO:0007275;GO:0007275;GO:0008134;GO:0009908;GO:0009908;GO:0030154;GO:0030154;GO:0043565;GO:0044212;GO:0045944;GO:0045944;GO:0046983;GO:0046983;GO:0048481;	-	-	Similar to MADS-box transcription factor 7.(Os08t0531700-01)
Os07g0212300	272.051	123.097	421.005	3.42011	1.77404	1.31352e-43	8.61711e-42	7	6137057	6141022	-	1188	-	GO:0005634;GO:0005634;GO:0005737;GO:0005737;GO:0016787;GO:0016787;GO:0016787;GO:0016818;GO:0016818;	K07766	[EC:3.6.1.52]	Similar to Nudix hydrolase 16, mitochondrialprecursor (EC 3.6.1.-) (AtNUDT16). (Os07t0212300-01)
Os08g0200300	86.5995	15.3687	157.83	10.2696	3.36031	1.56223e-43	1.0225e-41	8	5806463	5808326	-	710	-	GO:0009523;GO:0009523;GO:0009654;GO:0009654;GO:0015979;GO:0015979;GO:0016020;GO:0016021;GO:0016021;GO:0042651;GO:0042651;	K03541	-	-
Os01g0739500	365.967	548.447	183.488	0.334559	-1.57967	1.81883e-43	1.1877e-41	1	30885172	30886338	-	1068	-	-	-	-	Conserved hypothetical protein. (Os01t0739500-01)"
Os05g0468800	17486.8	27017.9	7955.74	0.294462	-1.76385	1.88269e-43	1.22657e-41	5	23013524	23014346	-	729	COLD REGULATED PROTEIN	-	-	-	Phosphatidylethanolamine-binding protein PEBP domaincontaining protein. (Os05t0468800-01)
Os06g0106800	225.334	92.8511	357.817	3.85367	1.94623	1.94026e-43	1.25866e-41	6	439064	441551	-	1841	-	GO:0004650;GO:0004650;GO:0005576;GO:0005576;GO:0005975;GO:0005975;GO:0008152;GO:0016787;GO:0016798;GO:0071555;GO:0071555;GO:0004650;GO:0004650;GO:0005576;GO:0005576;GO:0005975;GO:0005975;GO:0008152;GO:0016787;GO:0016798;GO:0071555;GO:0071555;	-	-	Similar to glycoside hydrolase, family 28.(Os06t0106800-01);Similar to glycoside hydrolase, family28. (Os06t0106800-02)
Os06g0607000	509.948	737.566	282.331	0.382787	-1.38539	1.94085e-43	1.25866e-41	6	24127167	24130368	+	2003	-	GO:0004553;GO:0004553;GO:0004553;GO:0005975;GO:0005975;GO:0016020;GO:0016021;GO:0016021;GO:0016787;GO:0030247;GO:0046658;	-	-	Similar to Beta-1,3-glucanase. (Os06t0607000-01)"
Os04g0675000	631.532	368.291	894.772	2.42952	1.28067	2.37029e-43	1.53364e-41	4	34457427	34463729	-	4310	-	-	-	-	Similar to H0103C06.5 protein. (Os04t0675000-01);Hypothetical gene. (Os04t0675000-02);Non-protein codingtranscript. (Os04t0675000-03)
Os05g0389400	606.959	863.25	350.667	0.406217	-1.29968	3.91326e-43	2.51471e-41	5	18842751	18845834	+	1970	-	GO:0016020;GO:0016021;GO:0016021;GO:0016021;	-	-	Biopterin transport-related protein BT1 familyprotein. (Os05t0389400-01)
Os02g0493050	318.438	154.497	482.379	3.12226	1.64259	4.21975e-43	2.70552e-41	2	17258676	17265927	-	1251	-	GO:0005515;	-	-	Ankyrin repeat domain containing protein.(Os02t0493050-00)
Os05g0554400	1037.33	1416.63	658.018	0.464494	-1.10627	4.76396e-43	3.04754e-41	5	27552789	27558220	+	2621	SHORTENED UPPERMOST INTERNODE 2	GO:0003882;GO:0005783;GO:0005789;GO:0006629;GO:0006646;GO:0006659;GO:0006659;GO:0008654;GO:0016020;GO:0016021;GO:0016740;GO:0006659;GO:0006659;GO:0016020;GO:0016021;GO:0016021;	K08730	[EC:2.7.8.29]	Phosphatidyl serine synthase family protein.(Os05t0554400-01);Similar to Phosphatidylserine synthase 2.(Os05t0554400-02)
Os03g0748700	501.15	730.458	271.841	0.372152	-1.42604	8.62106e-43	5.47777e-41	3	30810342	30814716	-	1801	IRON-SULFUR CLUSTER PROTEIN 38	GO:0003954;GO:0003954;GO:0005634;GO:0005634;GO:0005829;GO:0005829;GO:0005829;GO:0051536;GO:0051536;GO:0051539;GO:0055114;GO:0070482;GO:0070482;	-	-	Iron hydrogenase domain containing protein.(Os03t0748700-01)
Os01g0314800	356.344	533.925	178.764	0.334811	-1.57858	9.0856e-43	5.75999e-41	1	11863682	11864412	-	600	LATE EMBRYOGENESIS ABUNDANT PROTEIN 9	GO:0005739;GO:0006950;GO:0006950;	-	-	Late embryogenesis abundant protein 3 familyprotein. (Os01t0314800-01)
Os03g0194600	151.551	255.306	47.795	0.187206	-2.4173	9.28599e-43	5.87386e-41	3	4913314	4914063	+	750	-	-	-	-	Protein of unknown function DUF568, DOMON-likedomain containing protein. (Os03t0194600-01)
Os06g0507100	394.849	205.531	584.166	2.84222	1.50702	1.3044e-42	8.23254e-41	6	18065964	18066543	-	580	endosperm-specific gene 87	GO:0045735;GO:0045735;	-	-	Similar to Prolamin. (Os06t0507100-01)"
Os08g0562600	219.589	91.0479	348.131	3.8236	1.93493	2.5596e-42	1.61187e-40	8	28170523	28172296	-	1774	-	GO:0016020;GO:0016021;GO:0016021;	-	-	C2 calcium-dependent membrane targeting domaincontaining protein. (Os08t0562600-03)
Os03g0223400	138.396	42.7075	234.085	5.48112	2.45447	3.16145e-42	1.98204e-40	3	6457915	6462146	-	1448	GLUTAMINE SYNTHETASE 1;2	GO:0000166;GO:0003824;GO:0003824;GO:0004356;GO:0004356;GO:0004356;GO:0005524;GO:0005524;GO:0005737;GO:0005737;GO:0006542;GO:0006542;GO:0006807;GO:0006807;GO:0016874;	-	-	Cytosolic glutamine synthetase, Ammoniumassimilation (Os03t0223400-01)
Os03g0314800	574.508	817.382	331.633	0.405725	-1.30142	3.54664e-42	2.21861e-40	3	11283343	11287893	-	2296	NEUTRAL/ALKALINE INVERTASE 1	GO:0003824;GO:0003824;GO:0004564;GO:0004575;GO:0004575;GO:0004575;GO:0005739;GO:0005739;GO:0005739;GO:0005975;GO:0005987;GO:0005987;GO:0005987;GO:0008152;GO:0016787;GO:0016798;GO:0033926;GO:0033926;	-	-	Plant neutral invertase family protein.(Os03t0314800-01)
Os06g0528300	130.208	32.5638	227.853	6.99712	2.80676	4.14763e-42	2.58884e-40	6	19604360	19606116	-	621	-	GO:0004864;GO:0005634;GO:0005737;GO:0009738;GO:0010427;GO:0032515;GO:0038023;GO:0080163;	K14496	-	Similar to Polyketide cyclase. (Os06t0528300-00)"
Os02g0226300	296.361	452.036	140.687	0.311229	-1.68395	5.58776e-42	3.48004e-40	2	7083362	7088382	+	1074	-	GO:0005739;GO:0005743;GO:0005743;GO:0005743;GO:0006839;GO:0015217;GO:0015228;GO:0015228;GO:0015228;GO:0015866;GO:0016020;GO:0016021;GO:0016021;GO:0016021;GO:0022857;GO:0035349;GO:0055085;GO:0055085;GO:0080121;GO:0080122;GO:1990559;GO:1990559;	-	-	Mitochondrial carrier protein domain containingprotein. (Os02t0226300-00)
Os01g0601000	947.471	1296.17	598.776	0.46196	-1.11416	9.0179e-42	5.60398e-40	1	23611048	23615257	-	1730	endosperm-specific gene 10	GO:0016020;GO:0016020;GO:0016020;GO:0016020;GO:0016021;GO:0016021;GO:0030001;GO:0030001;GO:0046873;GO:0046873;GO:0046873;GO:0055085;GO:0055085;GO:0098655;	-	-	Mg2+ transporter protein, CorA-like/Zinc transportprotein ZntB domain containing protein. (Os01t0601000-00)
Os01g0738400	2158.43	3114.14	1202.73	0.386218	-1.37251	1.07156e-41	6.61539e-40	1	30824689	30825665	+	977	ZINC FINGER CCCH DOMAIN-CONTAINING PROTEIN 10	GO:0003677;GO:0003677;GO:0046872;GO:0046872;GO:0046872;	-	-	Similar to Zn-finger transcription factor.(Os01t0738400-01)
Os02g0651300	1370.59	1832.34	908.836	0.495998	-1.01159	1.67153e-41	1.02744e-39	2	26248643	26251980	-	1436	-	GO:0005634;GO:0005634;GO:0009507;GO:0009507;GO:0016020;GO:0016021;GO:0016021;GO:0050821;GO:0050821;GO:1904143;GO:1904143;GO:0016020;GO:0016021;GO:0016021;	-	-	Similar to OR. (Os02t0651300-01);Similar to OR.(Os02t0651300-02)
Os07g0586200	192.417	75.2644	309.57	4.11309	2.04022	1.75608e-41	1.07707e-39	7	23820385	23824129	-	1764	GDSL ESTERASE/LIPASE PROTEIN 92	GO:0016788;GO:0016788;GO:0016788;GO:0016788;GO:0016788;GO:0016788;	-	-	Similar to Esterase precursor (EC 3.1.1.-) (Earlynodule-specific protein homolog) (Latex allergen Hev b 13).(Os07t0586200-01);Similar to Alpha-L-fucosidase 2.(Os07t0586200-02);Similar to Alpha-L-fucosidase 2.(Os07t0586200-03)
Os03g0102500	260.705	118.859	402.552	3.3868	1.75992	1.88213e-41	1.15189e-39	3	179190	180206	-	1017	EXPB8	GO:0005576;GO:0005576;GO:0005576;GO:0005618;GO:0005618;GO:0016020;GO:0016020;GO:0019953;GO:0019953;GO:0071555;GO:0071555;	-	-	Similar to Beta-expansin precursor (Fragment).(Os03t0102500-01)
Os12g0555500	830.316	1145.3	515.337	0.44996	-1.15213	2.04556e-41	1.2492e-39	12	22600049	22601182	+	813	PATHOGENESIS-RELATED GENE 10A	GO:0004864;GO:0005634;GO:0005737;GO:0006952;GO:0006952;GO:0009607;GO:0009607;GO:0009738;GO:0010427;GO:0032515;GO:0038023;GO:0080163;	-	-	Probenazole-inducible protein PBZ1. (Os12t0555500-01)
Os07g0486500	540.239	771.499	308.98	0.400493	-1.32015	2.71902e-41	1.6569e-39	7	17907341	17912298	+	2009	-	GO:0005737;GO:0005737;GO:0007165;GO:0007165;GO:0043087;GO:0043087;GO:0005737;GO:0005737;GO:0007165;GO:0007165;GO:0043087;GO:0043087;	-	-	RhoGAP domain containing protein. (Os07t0486500-01);RhoGAP domain containing protein. (Os07t0486500-02)
Os01g0166500	1853.06	2563.65	1142.47	0.445643	-1.16604	3.457e-41	2.10208e-39	1	3414866	3415943	-	1078	-	-	-	-	Conserved hypothetical protein. (Os01t0166500-02)"
Os03g0106200	288.524	137.716	439.333	3.19015	1.67362	4.60721e-41	2.78948e-39	3	361705	367014	-	3538	-	-	-	-	Conserved hypothetical protein. (Os03t0106200-01)"
Os01g0720500	46.9325	1.59711	92.2679	57.772	5.8523	5.08561e-41	3.07256e-39	1	30030998	30032054	+	1057	-	GO:0009416;GO:0009416;GO:0009507;GO:0009522;GO:0009522;GO:0009523;GO:0009523;GO:0009535;GO:0009535;GO:0009535;GO:0009536;GO:0009579;GO:0009765;GO:0009765;GO:0009768;GO:0009768;GO:0009941;GO:0009941;GO:0010287;GO:0010287;GO:0015979;GO:0016020;GO:0016020;GO:0016020;GO:0016021;GO:0016021;GO:0016168;GO:0016168;GO:0016168;GO:0018298;GO:0018298;GO:0031409;GO:0031409;	K08912	-	Similar to Type I chlorophyll a/b-binding protein b(Fragment). (Os01t0720500-01);Non-protein codingtranscript. (Os01t0720500-02)
Os05g0510100	295.306	463.157	127.455	0.275186	-1.86152	8.13998e-41	4.90742e-39	5	25266272	25267148	+	877	-	-	-	-	Protein of unknown function DUF567 family protein.(Os05t0510100-01)
Os04g0201800	152.595	253.65	51.5399	0.203193	-2.29908	8.49617e-41	5.11126e-39	4	6912953	6925360	-	1209	-	GO:0003333;GO:0003723;GO:0005774;GO:0015171;GO:0016020;GO:0016021;GO:0016021;	K15015	-	Similar to H0512B01.7 protein. (Os04t0201800-00)"
Os10g0562100	288.848	138.37	439.327	3.17503	1.66677	1.1071e-40	6.60407e-39	10	22174848	22176685	-	1278	MYBS2	GO:0003677;GO:0003677;GO:0003677;GO:0003700;GO:0003700;GO:0005634;GO:0005634;GO:0006351;GO:0006351;GO:0006355;GO:0009739;GO:0009739;GO:0009744;GO:0009744;GO:0045893;GO:0045893;	-	-	Homeodomain-like containing protein. (Os10t0562100-01);Similar to Transcription factor MYBS2. (Os10t0562100-02)
Os01g0733200	2391.04	3650.68	1131.4	0.309915	-1.69005	1.14038e-40	6.774e-39	1	30582485	30583694	+	1101	HEAT STRESS TRANSCRIPTION FACTOR C1b	GO:0000978;GO:0003677;GO:0003700;GO:0003700;GO:0003700;GO:0005634;GO:0005634;GO:0005634;GO:0005634;GO:0005634;GO:0006351;GO:0006351;GO:0006355;GO:0006355;GO:0006355;GO:0006970;GO:0006970;GO:0009737;GO:0009737;GO:0034605;GO:0043565;GO:0043565;GO:0043565;GO:0061408;	-	-	Similar to Heat shock transcription factor 29(Fragment). (Os01t0733200-01)
Os05g0360400	130.82	40.0255	221.615	5.53685	2.46907	1.33306e-40	7.90194e-39	5	17175702	17176974	+	1273	-	GO:0016020;GO:0016021;GO:0016021;GO:0016567;GO:0043161;GO:0043161;GO:0061630;GO:0061630;	-	-	Zinc finger, RING/FYVE/PHD-type domain containingprotein. (Os05t0360400-01)
Os06g0553200	242.792	101.247	384.336	3.79601	1.92448	1.34009e-40	7.927e-39	6	21006766	21008156	-	977	Protodermal Factor Like	-	-	-	Similar to Meiosis 5. (Os06t0553200-01)"
Os06g0697600	48.6928	2.17707	95.2085	43.7323	5.45063	1.53293e-40	9.04876e-39	6	29184407	29186298	-	1892	-	GO:0000166;GO:0005524;GO:0005524;GO:0005524;GO:0051301;	-	-	ATPase, AAA-type, core domain containing protein.(Os06t0697600-01)
Os08g0462900	43.6338	0.949271	86.3183	90.9311	6.5067	2.28707e-40	1.34442e-38	8	22715246	22716410	-	1165	-	GO:0016020;GO:0016021;GO:0016021;	-	-	Protein of unknown function DUF716 family protein.(Os08t0462900-01)
Os04g0560100	143.89	47.5858	240.194	5.0476	2.3356	2.81709e-40	1.65256e-38	4	28061427	28063632	-	2206	P-450 86A7-1	GO:0004497;GO:0004497;GO:0005506;GO:0005506;GO:0016020;GO:0016021;GO:0016021;GO:0016491;GO:0016705;GO:0016705;GO:0020037;GO:0020037;GO:0046872;GO:0055114;GO:0055114;GO:0055114;	K15398	[EC:1.14.-.-]	Cytochrome P450 family protein. (Os04t0560100-01);Conserved hypothetical protein. (Os04t0560100-02)
Os06g0527800	128.309	39.0585	217.559	5.57009	2.4777	3.19179e-40	1.86849e-38	6	19583323	19585408	-	958	-	GO:0004864;GO:0005634;GO:0005737;GO:0009738;GO:0010427;GO:0032515;GO:0038023;GO:0080163;	K14496	-	-
Os03g0767500	623.684	876.086	371.283	0.423798	-1.23855	4.87039e-40	2.83939e-38	3	31778339	31781372	-	1247	-	GO:0004791;GO:0004791;GO:0006662;GO:0006662;GO:0009507;GO:0009507;GO:0009507;GO:0009507;GO:0009534;GO:0009535;GO:0009535;GO:0009536;GO:0010190;GO:0010190;GO:0015035;GO:0015035;GO:0015035;GO:0016671;GO:0016671;GO:0016671;GO:0031977;GO:0034599;GO:0034599;GO:0045454;GO:0045454;GO:0045454;GO:0047134;GO:0047134;GO:0055114;GO:0055114;GO:0098869;	-	-	Thioredoxin domain 2 containing protein.(Os03t0767500-01)
Os06g0472200	575.792	813.269	338.316	0.415995	-1.26536	6.47938e-40	3.76964e-38	6	15724706	15727430	+	1254	-	-	K23050	[EC:1.3.1.-]	Similar to Isoflavone reductase. (Os06t0472200-01);Similar to Isoflavone reductase. (Os06t0472200-02)
Os04g0533300	835.706	1165.34	506.073	0.434271	-1.20333	6.63426e-40	3.85182e-38	4	26664737	26668216	-	1012	REMORIN 1.5	-	-	-	Similar to Remorin (pp34). (Os04t0533300-01);Similarto remorin. (Os04t0533300-02)
Os03g0230500	683.416	951.437	415.396	0.436599	-1.19562	1.01957e-39	5.89537e-38	3	6902118	6907409	+	1586	DROUGHT- AND SALT-SENSITIVE MUTANT 3	GO:0000166;GO:0000287;GO:0000287;GO:0005524;GO:0005524;GO:0005524;GO:0005622;GO:0005622;GO:0005737;GO:0005783;GO:0005783;GO:0016301;GO:0016310;GO:0016310;GO:0016740;GO:0032957;GO:0032957;GO:0046872;GO:0047325;GO:0047325;GO:0047325;GO:0047325;GO:0047484;GO:0047484;GO:0052725;GO:0052725;GO:0052725;GO:0052725;GO:0052726;GO:0052726;GO:0052726;GO:0052726;GO:0052746;	K00913	-	Inositol 1,3,4-trisphosphate 5/6-kinase, Drought andsalt tolerance, Negative regulator of osmotic stresssignaling (Os03t0230500-01)
Os02g0576400	551.113	321.811	780.416	2.42508	1.27803	1.17429e-39	6.76234e-38	2	22140674	22141994	-	823	endosperm-specific gene 39	-	-	-	Conserved hypothetical protein. (Os02t0576400-01)"
Os09g0272000	68.403	127.521	9.28464	0.0728085	-3.77975	1.31886e-39	7.54872e-38	9	5395272	5396709	-	1180	-	GO:0005737;GO:0005737;GO:0030001;GO:0030001;GO:0046914;GO:0046914;GO:0046916;GO:0046916;	-	-	Heavy metal transport/detoxification protein domaincontaining protein. (Os09t0272000-01)
Os03g0312600	982.914	1332.1	633.726	0.475734	-1.07177	1.72628e-39	9.86075e-38	3	11171645	11177750	+	1776	-	GO:0003924;GO:0003924;GO:0003924;GO:0005874;GO:0009793;GO:0051301;	K06883	-	Similar to XPA-binding protein 1 (HUSSY-23).(Os03t0312600-01);Similar to XPA-binding protein 1.(Os03t0312600-02);Non-protein coding transcript.(Os03t0312600-03)
Os07g0216700	4161.27	1838.21	6484.33	3.52752	1.81865	1.79209e-39	1.0216e-37	7	6432377	6433104	-	728	-	GO:0004867;GO:0004867;GO:0005576;GO:0005576;GO:0010951;GO:0019863;GO:0019863;GO:0045735;GO:0045735;	-	-	Bifunctional trypsin/alpha-amylase inhibitor domaincontaining protein. (Os07t0216700-01)
Os01g0615100	56.7472	108.757	4.73775	0.0435629	-4.52076	2.0152e-39	1.14647e-37	1	24392841	24393423	+	486	-	GO:0004867;GO:0004867;GO:0006508;GO:0008233;GO:0008233;GO:0009611;GO:0009611;GO:0010951;	-	-	Similar to Substilin /chymotrypsin-like inhibitor(Proteinase inhibitor). (Os01t0615100-01)
Os02g0723200	252.918	117.084	388.752	3.32027	1.7313	2.46452e-39	1.39928e-37	2	30051750	30053275	+	1526	glycosyltransferase 7	GO:0000139;GO:0000139;GO:0005768;GO:0005768;GO:0005794;GO:0005802;GO:0005802;GO:0008378;GO:0008378;GO:0010192;GO:0010192;GO:0010392;GO:0010392;GO:0016020;GO:0016021;GO:0016021;GO:0016021;GO:0016740;GO:0016757;GO:0016757;GO:0016757;GO:0051070;GO:0051070;	-	-	Similar to Alpha galactosyltransferase (Fragment).(Os02t0723200-01)
Os06g0638500	385.464	123.668	647.26	5.23383	2.38787	2.63815e-39	1.49486e-37	6	25946419	25949605	-	2808	-	GO:0004672;GO:0004672;GO:0005515;GO:0005524;GO:0005524;GO:0006468;GO:0006468;GO:0016020;GO:0016021;GO:0016021;GO:0016301;GO:0016310;	-	-	Tyrosine protein kinase domain containing protein.(Os06t0638500-00)
Os10g0562000	88.0067	18.6834	157.33	8.42085	3.07397	4.4606e-39	2.52247e-37	10	22166888	22168691	-	1804	-	GO:0016020;GO:0016021;GO:0016021;	-	-	Similar to glycoprotein. (Os10t0562000-01)"
Os06g0326400	150.048	53.4481	246.647	4.6147	2.20624	1.08704e-38	6.12272e-37	6	12794383	12800188	+	2305	-	GO:0003824;GO:0003872;GO:0003872;GO:0003872;GO:0005524;GO:0005524;GO:0005737;GO:0005737;GO:0005829;GO:0006002;GO:0006002;GO:0006096;GO:0006096;GO:0006096;GO:0008152;GO:0009749;GO:0015979;GO:0016301;GO:0016310;GO:0016740;GO:0046835;GO:0046872;GO:0046872;GO:0047334;GO:0047334;GO:0047334;GO:0061615;	K00895	[EC:2.7.1.90]	-
Os10g0561000	602.175	309.844	894.506	2.88696	1.52955	1.21727e-38	6.84261e-37	10	22112609	22113941	-	1089	endosperm-specific gene 140	-	-	-	Hypothetical conserved gene. (Os10t0561000-00)"
Os01g0936100	1135.22	1520.97	749.467	0.492757	-1.02105	1.64404e-38	9.22327e-37	1	41095911	41100367	+	2568	RECEPTOR-LIKE CYTOPLASMIC KINASE 55	GO:0000166;GO:0004672;GO:0004672;GO:0004674;GO:0004675;GO:0004675;GO:0005524;GO:0005524;GO:0005524;GO:0005886;GO:0005886;GO:0006468;GO:0006468;GO:0006468;GO:0007166;GO:0007166;GO:0007178;	-	-	Similar to Protein kinase. (Os01t0936100-01);Similarto protein kinase family protein. (Os01t0936100-02)
Os06g0697200	334.267	496.035	172.499	0.347757	-1.52385	2.18141e-38	1.21656e-36	6	29163800	29166676	+	1985	RNA helicase 35B	GO:0000166;GO:0003676;GO:0003676;GO:0003723;GO:0003723;GO:0004004;GO:0004004;GO:0004386;GO:0005524;GO:0005524;GO:0005524;GO:0005730;GO:0005730;GO:0005737;GO:0005737;GO:0010501;GO:0010501;GO:0016787;GO:0046872;GO:0046872;GO:0071013;GO:0071013;	K13116	[EC:3.6.4.13]	DEAD-box protein abstrakt. (Os06t0697200-00)"
Os04g0531900	229.761	103.749	355.773	3.42916	1.77786	3.01438e-38	1.67779e-36	4	26590627	26592402	-	1303	-	GO:0055114;	K15095	[EC:1.1.1.208]	Short-chain dehydrogenase/reductase SDR domaincontaining protein. (Os04t0531900-01)
Os05g0517500	482.252	276.981	687.522	2.4822	1.31162	3.55796e-38	1.97645e-36	5	25653298	25657664	-	1328	-	GO:0005773;GO:0005773;GO:0006508;GO:0008242;GO:0008242;GO:0016787;GO:0016787;GO:0016787;GO:0034722;GO:0034722;GO:0034722;GO:0046900;GO:0046900;GO:0006508;GO:0008242;GO:0008242;	K01307	[EC:3.4.19.9]	Similar to Gamma-glutamyl hydrolase precursor (EC3.4.19.9) (Gamma-Glu-X carboxypeptidase) (Conjugase) (GH).(Os05t0517500-01);Similar to Gamma-glutamyl hydrolase.(Os05t0517500-02)
Os05g0406000	236.422	365.027	107.817	0.295366	-1.75942	5.93301e-38	3.27648e-36	5	19777945	19780020	+	742	-	GO:0005886;GO:0005886;GO:0016021;GO:0016021;GO:0022857;GO:0022857;GO:0022857;GO:0055085;	-	-	Conserved hypothetical protein. (Os05t0406000-01)"
Os06g0609600	441.462	634.668	248.257	0.39116	-1.35417	6.16605e-38	3.39854e-36	6	24273302	24275953	-	1179	-	GO:0005509;GO:0005509;GO:0005509;GO:0005634;GO:0019722;GO:0030234;GO:0050790;GO:0051300;	K13448	-	EF-Hand type domain containing protein.(Os06t0609600-02)
Os06g0270200	280.681	423.905	137.457	0.324263	-1.62477	6.35868e-38	3.49789e-36	6	9033633	9037674	-	2444	HIGH-AFFINITY POTASSIUM(K+) TRANSPORTER 24	GO:0005886;GO:0006811;GO:0006813;GO:0006813;GO:0015079;GO:0015079;GO:0015079;GO:0015079;GO:0016020;GO:0016020;GO:0016020;GO:0016020;GO:0016021;GO:0016021;GO:0071805;GO:0071805;	-	-	Similar to Potassium transporter 24. (Os06t0270200-00)
Os04g0589800	74083.2	103062	45104.4	0.437643	-1.19217	6.52619e-38	3.58307e-36	4	29811954	29812662	+	709	LATE EMBRYOGENESIS ABUNDANT PROTEIN 1	GO:0009793;GO:0009793;	-	-	Late embryogenesis abundant (LEA) group 1 familyprotein. (Os04t0589800-01)
Os07g0548500	565.776	794.15	337.402	0.424859	-1.23494	8.50322e-38	4.65947e-36	7	21760605	21764014	+	1988	-	-	-	-	Conserved hypothetical protein. (Os07t0548500-01)"
Os02g0216300	1079.45	714.42	1444.48	2.02189	1.0157	9.78307e-38	5.35041e-36	2	6508874	6524586	-	5627	-	GO:0016020;GO:0016021;GO:0016021;GO:0016020;GO:0016021;GO:0016021;GO:0016020;GO:0016021;GO:0016021;GO:0016020;GO:0016021;GO:0016021;GO:0016020;GO:0016021;GO:0016021;	-	-	Similar to cDNA clone:J023088C01, full insertsequence. (Os02t0216300-01);Similar to cDNAclone:J023088C01, full insert sequence. (Os02t0216300-04);Similar to cDNA clone:J023088C01, full insert sequence.(Os02t0216300-05);Similar to cDNA clone:J023088C01, fullinsert sequence. (Os02t0216300-07);Similar to cDNAclone:001-032-A03, full insert sequence. (Os02t0216300-09)
Os02g0188000	303.445	453.481	153.41	0.338294	-1.56365	1.0225e-37	5.58133e-36	2	4888511	4890272	-	1615	-	GO:0008152;GO:0008152;GO:0008194;GO:0016740;GO:0016757;GO:0016758;GO:0016758;GO:0043231;GO:0043231;GO:0080043;GO:0080043;GO:0080044;GO:0080044;	-	-	UDP-glucuronosyl/UDP-glucosyltransferase familyprotein. (Os02t0188000-01)
Os02g0300700	154.696	56.7995	252.593	4.44709	2.15286	1.09992e-37	5.98082e-36	2	11568279	11569112	+	834	EUKARYOTIC INITIATION FACTOR 1A-1	GO:0003723;GO:0003723;GO:0003743;GO:0003743;GO:0003743;GO:0006412;GO:0006413;GO:0006413;GO:0006413;	K03236	-	Similar to Eukaryotic translation initiation factor1A (EIF-1A) (EIF-4C). (Os02t0300700-01)
Os02g0195500	302.564	152.792	452.337	2.96046	1.56582	1.29615e-37	7.03431e-36	2	5339190	5344518	+	3206	-	GO:0003824;GO:0003824;GO:0046373;GO:0046373;GO:0046556;GO:0046556;GO:0003824;GO:0003824;GO:0046373;GO:0046373;GO:0046556;GO:0046556;GO:0003824;GO:0003824;GO:0046373;GO:0046373;GO:0046556;GO:0046556;	K09955	-	Protein of unknown function DUF1680 family protein.(Os02t0195500-01);Similar to predicted protein.(Os02t0195500-02);Similar to catalytic. (Os02t0195500-03)
Os02g0741700	190.674	302.783	78.564	0.259473	-1.94635	1.32045e-37	7.15242e-36	2	31038552	31040540	-	1883	-	-	-	-	Conserved hypothetical protein. (Os02t0741700-01)"
Os08g0205400	534.102	752.646	315.559	0.419265	-1.25406	1.40122e-37	7.57545e-36	8	6159123	6161383	+	551	-	GO:0005737;GO:0005737;GO:0030001;GO:0030001;GO:0030001;GO:0046872;GO:0046872;GO:0046872;GO:0046914;GO:0046914;GO:0046916;GO:0046916;	K07213	-	Heavy metal transport/detoxification protein domaincontaining protein. (Os08t0205400-01)
Os10g0323500	203.986	88.1031	319.869	3.63063	1.86022	1.4552e-37	7.85224e-36	10	8920265	8926170	+	1838	BETA-GLUCOSIDASE 34	GO:0004553;GO:0004553;GO:0005975;GO:0005975;GO:0008152;GO:0008422;GO:0008422;GO:0008422;GO:0016787;GO:0016798;GO:0102483;GO:0102483;GO:1901657;GO:1901657;	K01188	[EC:3.2.1.21]	Similar to Beta-glucosidase. (Os10t0323500-01)"
Os02g0824500	836.879	1138.85	534.906	0.46969	-1.09022	1.48444e-37	7.99479e-36	2	35424129	35425623	+	975	REMORIN 1.1	GO:0003677;GO:0003677;	-	-	Similar to Remorin. (Os02t0824500-01)"
Os07g0675200	3000.46	4209.44	1791.47	0.425584	-1.23248	1.74539e-37	9.34677e-36	7	28566115	28567042	+	928	endosperm-specific gene 114	-	-	-	Conserved hypothetical protein. (Os07t0675200-01)"
Os03g0629800	53.3577	102.251	4.46486	0.0436658	-4.51735	1.83536e-37	9.81e-36	3	24046131	24047194	+	1064	-	-	-	-	Conserved hypothetical protein. (Os03t0629800-01)"
Os01g0804400	130.814	218.927	42.7009	0.195046	-2.35811	2.09691e-37	1.11868e-35	1	34115002	34116757	+	1756	-	GO:0004497;GO:0004497;GO:0005506;GO:0005506;GO:0016020;GO:0016021;GO:0016021;GO:0016491;GO:0016705;GO:0016705;GO:0020037;GO:0020037;GO:0046872;GO:0055114;GO:0055114;GO:0055114;	-	-	Cytochrome P450 family protein. (Os01t0804400-01)"
Os07g0296900	81.8613	17.4068	146.316	8.40567	3.07136	2.3412e-37	1.24431e-35	7	11619075	11620909	+	663	Maternally Expressed Gene2	-	-	-	Regulation of nutrient metabolism and endospermdevelopment (Os07t0296900-01)
Os12g0428000	128.318	41.7023	214.934	5.15401	2.3657	2.88354e-37	1.52682e-35	12	13657101	13658736	+	1413	SULFURTRANSFERASE 7	-	-	-	Similar to senescence-associated protein DIN1.(Os12t0428000-01)
Os03g0238600	165.732	64.1372	267.327	4.16804	2.05937	3.10754e-37	1.64235e-35	3	7322529	7325182	+	1398	PURPLE ACID PHOSPHATASE 3C	GO:0003993;GO:0003993;GO:0003993;GO:0003993;GO:0008198;GO:0008199;GO:0016311;GO:0016787;GO:0016787;GO:0016787;	K14379	[EC:3.1.3.2]	Similar to Purple acid phosphatase. (Os03t0238600-01)
Os05g0196700	85.2804	18.7626	151.798	8.09046	3.01622	3.14271e-37	1.65475e-35	5	5964855	5966356	+	1367	-	-	-	-	Conserved hypothetical protein. (Os05t0196700-01)"
Os02g0816600	421.361	607.063	235.659	0.388195	-1.36515	3.45926e-37	1.81804e-35	2	35004914	35006549	-	1203	-	GO:0004672;GO:0005524;GO:0006468;GO:0009507;GO:0009507;GO:0004672;GO:0005524;GO:0006468;	-	-	Similar to ABC(yeast) homolog1. (Os02t0816600-01);Similar to ABC1 family protein. (Os02t0816600-02)
Os03g0719400	368.122	536.847	199.397	0.371423	-1.42886	4.83349e-37	2.53087e-35	3	29150126	29153530	-	1701	-	GO:0006629;GO:0006629;GO:0016020;GO:0016020;GO:0016298;GO:0016298;GO:0016787;	K01054	[EC:3.1.1.23]	Alpha/beta hydrolase fold-1 domain containingprotein. (Os03t0719400-01)
Os01g0177900	646.429	398.332	894.525	2.24568	1.16715	5.01747e-37	2.62235e-35	1	4033754	4043431	-	4682	PLEIOTROPIC DRUG RESISTANCE 6	GO:0016020;GO:0016020;GO:0016020;GO:0016021;GO:0016021;GO:0000166;GO:0005524;GO:0005524;GO:0005524;GO:0005886;GO:0005886;GO:0005886;GO:0016020;GO:0016020;GO:0016020;GO:0016021;GO:0016021;GO:0016021;GO:0016887;GO:0016887;GO:0042335;GO:0042335;GO:0042626;GO:0042626;GO:0055085;GO:0055085;	-	-	ATP-binding cassette transporter, Cuticle formation,Defense response (Os01t0177900-01);Similar to Pleiotropicdrug resistance protein 6. (Os01t0177900-02)
Os07g0166700	367.397	187.908	546.887	2.9104	1.54122	5.34574e-37	2.78591e-35	7	3583172	3588346	+	3534	-	GO:0004672;GO:0004672;GO:0004672;GO:0005515;GO:0005524;GO:0005524;GO:0005886;GO:0006468;GO:0006468;GO:0009506;GO:0016020;GO:0016021;GO:0016021;GO:0016301;GO:0016310;GO:0046777;	-	-	Similar to Transmembrane protein kinase.(Os07t0166700-01)
Os08g0529300	742.253	1145.74	338.77	0.295679	-1.7579	5.35013e-37	2.78591e-35	8	26351181	26352296	+	1116	F-box protein 463	GO:0005515;	-	-	Hypothetical conserved gene. (Os08t0529300-00)"
Os05g0357800	710.904	975.969	445.84	0.456818	-1.13031	7.5463e-37	3.91508e-35	5	16977838	16982184	-	1500	-	GO:0000038;GO:0005634;GO:0005783;GO:0006644;GO:0008152;GO:0008152;GO:0016020;GO:0016021;GO:0016746;GO:0016746;GO:0050200;GO:0071618;	K13510	-	Phospholipid/glycerol acyltransferase domaincontaining protein. (Os05t0357800-01)
Os06g0602400	92.2412	22.7628	161.72	7.10454	2.82874	9.67653e-37	5.01106e-35	6	23806008	23811036	+	1825	RNA helicase 52A	GO:0000166;GO:0003676;GO:0003676;GO:0003723;GO:0004004;GO:0004386;GO:0004386;GO:0005524;GO:0005524;GO:0005524;GO:0005730;GO:0005737;GO:0010501;GO:0016787;	K11594	[EC:3.6.4.13]	Similar to DEAD-box protein 3, X-chromosomal (DEAD-box RNA helicase DEAD3) (mDEAD3) (Embryonic RNA helicase)(D1PAS1 related sequence 2). (Os06t0602400-01)
Os01g0866800	676.791	932.327	421.254	0.451831	-1.14614	1.01673e-36	5.25561e-35	1	37535953	37539344	+	1992	-	GO:0005515;GO:0035091;GO:0035091;	-	-	-
Os01g0815100	429.259	645.595	212.923	0.329809	-1.6003	1.08276e-36	5.5867e-35	1	34664064	34665591	-	1460	-	GO:0003723;GO:0003735;GO:0003735;GO:0003735;GO:0005622;GO:0005622;GO:0005840;GO:0005840;GO:0006412;GO:0006412;GO:0006412;GO:0016020;GO:0016021;GO:0016021;GO:0022625;GO:0042254;	-	-	Hypothetical conserved gene. (Os01t0815100-00)"
Os02g0296400	106.082	30.0781	182.086	6.05378	2.59784	1.08979e-36	5.61271e-35	2	11340114	11344944	-	862	endosperm-specific gene 35	GO:0000288;GO:0000932;GO:0005488;GO:0006402;GO:0006402;GO:0016020;GO:0016021;GO:0016021;GO:0017148;GO:0030014;GO:0030014;GO:0030015;	K12606	-	Similar to RCD1. (Os02t0296400-00)"
Os10g0493600	637.382	393.234	881.531	2.24175	1.16462	1.22468e-36	6.28454e-35	10	18733290	18741383	+	1985	-	GO:0003824;GO:0003824;GO:0004553;GO:0004553;GO:0004557;GO:0004557;GO:0005975;GO:0005975;GO:0008152;GO:0009505;GO:0009505;GO:0009505;GO:0009620;GO:0009911;GO:0009965;GO:0016787;GO:0016798;GO:0048046;GO:0052692;GO:0052692;GO:0003824;GO:0003824;GO:0004553;GO:0004553;GO:0004557;GO:0005975;GO:0005975;GO:0008152;GO:0016787;GO:0016798;GO:0052692;GO:0052692;GO:0003824;GO:0003824;GO:0004553;GO:0004553;GO:…	K07407	[EC:3.2.1.22]	-
Os02g0558500	786.96	1076.68	497.242	0.46183	-1.11457	1.28113e-36	6.56231e-35	2	21171076	21173954	-	1482	-	GO:0016020;GO:0016021;GO:0016021;	-	-	Conserved hypothetical protein. (Os02t0558500-01)"
Os01g0819000	705.238	967.972	442.504	0.457145	-1.12927	1.29123e-36	6.60209e-35	1	34888313	34892652	+	4133	-	-	-	-	Similar to transposon protein CACTA, En/Spm sub-class. (Os01t0819000-01);Similar to transposon proteinCACTA, En/Spm sub-class. (Os01t0819000-02)
Os12g0115300	862.41	1166.66	558.156	0.478421	-1.06365	1.3733e-36	6.99638e-35	12	746162	747120	+	853	-	GO:0006869;GO:0006869;GO:0006869;GO:0008289;GO:0008289;GO:0008289;GO:0016020;GO:0016020;	-	-	-
Os03g0133100	6174.77	9074.38	3275.16	0.360923	-1.47024	1.68509e-36	8.53867e-35	3	1870804	1871499	+	696	-	-	-	-	Conserved hypothetical protein. (Os03t0133100-01)"
Os02g0685200	304.243	452.54	155.947	0.344603	-1.53699	2.2968e-36	1.16175e-34	2	28041117	28044149	-	2081	-	GO:0003677;GO:0003677;GO:0003677;GO:0005634;GO:0005634;GO:0006351;GO:0006351;GO:0006355;GO:0006355;	-	-	-
Os03g0826500	941.227	618.473	1263.98	2.04371	1.03119	2.75969e-36	1.3934e-34	3	34715521	34721072	-	2183	ANTHRANILATE SYNTHASE ALPHA-SUBUNIT 1	GO:0000162;GO:0000162;GO:0000162;GO:0004049;GO:0004049;GO:0004049;GO:0005950;GO:0005950;GO:0008652;GO:0009058;GO:0009058;GO:0009073;GO:0009507;GO:0009507;GO:0009536;GO:0016829;	K01657	[EC:4.1.3.27]	Anthranilate synthase alpha 1 subunit.(Os03t0826500-01)
Os07g0123900	555.627	776.128	335.127	0.431793	-1.21159	2.84677e-36	1.4348e-34	7	1245458	1246177	-	720	-	-	-	-	Similar to cold shock protein-1. (Os07t0123900-01)"
Os06g0624900	934.693	1256.16	613.222	0.48817	-1.03454	3.08418e-36	1.5517e-34	6	25158369	25164529	+	1778	-	-	-	-	Similar to zinc-binding family protein.(Os06t0624900-01);Similar to predicted protein.(Os06t0624900-02);Similar to zinc-binding family protein.(Os06t0624900-03)
Os02g0131100	109.498	32.5001	186.496	5.73831	2.52063	4.79763e-36	2.40519e-34	2	1626975	1630134	+	2979	-	-	-	-	Hypothetical conserved gene. (Os02t0131100-01);Conserved hypothetical protein. (Os02t0131100-02)
Os03g0582000	279.715	141.022	418.409	2.96697	1.56899	5.08094e-36	2.54272e-34	3	21392897	21394893	+	1911	-	GO:0005542;GO:0005542;GO:0008152;GO:0008152;GO:0016740;GO:0016740;GO:0016740;GO:0005542;GO:0005542;GO:0008152;GO:0008152;GO:0016740;GO:0016740;GO:0016740;	-	-	Similar to Glutamate formiminotransferase.(Os03t0582000-01);Formiminotransferase, N-terminal domaincontaining protein. (Os03t0582000-02);Similar to Glutamateformiminotransferase. (Os03t0582000-03)
Os12g0169000	72.2304	13.4702	130.991	9.72444	3.28162	6.1872e-36	3.09087e-34	12	3503313	3509337	-	2058	-	GO:0004040;GO:0004040;GO:0016020;GO:0016021;GO:0016021;	-	-	Similar to Amidase family protein, expressed.(Os12t0169000-00)
Os04g0206500	57.9211	109.02	6.82245	0.0625799	-3.99816	6.84033e-36	3.41112e-34	4	7153703	7155950	-	1521	-	GO:0008152;GO:0008152;GO:0008194;GO:0016740;GO:0016757;GO:0016758;GO:0016758;GO:0043231;GO:0043231;GO:0080043;GO:0080043;GO:0080044;GO:0080044;	-	-	UDP-glucuronosyl/UDP-glucosyltransferase familyprotein. (Os04t0206500-01)
Os10g0101200	445.977	254.573	637.381	2.50372	1.32408	7.071e-36	3.51375e-34	10	110138	116452	-	1653	SERINE CARBOXYPEPTIDASE 45	GO:0004180;GO:0004180;GO:0004185;GO:0004185;GO:0006508;GO:0006508;GO:0016740;GO:0016746;GO:0016747;GO:0016747;GO:0019748;GO:0019748;	K16296	[EC:3.4.16.-]	Serine carboxypeptidase, Regulation of grain fillingand seed germination (Os10t0101200-01)
Os01g0303600	128.57	214.203	42.9368	0.200449	-2.31869	8.09237e-36	4.00721e-34	1	11231975	11234809	-	910	RING finger protein OsRFPV-1, RING-V protein 1	GO:0008270;GO:0008270;GO:0016020;GO:0016021;GO:0016021;GO:0046872;	-	-	Zinc finger, RING/FYVE/PHD-type domain containingprotein. (Os01t0303600-01)
Os05g0349200	878.26	574.258	1182.26	2.05876	1.04178	1.07172e-35	5.27925e-34	5	16477641	16484494	-	1591	-	GO:0003876;GO:0003876;GO:0009168;GO:0009168;GO:0019239;GO:0019239;GO:0032264;GO:0032264;	K01490	[EC:3.5.4.6]	Similar to AMP deaminase 1 (EC 3.5.4.6)(Myoadenylate deaminase) (AMP deaminase isoform M).(Os05t0349200-01)
Os03g0661600	312.05	461.006	163.094	0.353779	-1.49908	1.37041e-35	6.72713e-34	3	25972352	25973470	-	1119	OsPR5, PR5	GO:0016020;GO:0016021;GO:0016021;	-	-	Similar to Alpha-amylase/trypsin inhibitor(Antifungal protein). (Os03t0661600-01)
Os05g0244700	528.229	739.121	317.337	0.429344	-1.21979	1.37768e-35	6.7511e-34	5	8785502	8787555	-	1236	aminotransferase, class IV family protein	GO:0003824;GO:0003824;GO:0004084;GO:0005829;GO:0008152;GO:0008152;GO:0008483;GO:0016740;GO:0003824;GO:0003824;GO:0004084;GO:0005829;GO:0008152;GO:0008152;	K18482	[EC:4.1.3.38]	Aminotransferase, class IV family protein.(Os05t0244700-01);Aminotransferase, class IV familyprotein. (Os05t0244700-02)
Os06g0728800	482.577	284.399	680.756	2.39367	1.25922	1.41727e-35	6.9331e-34	6	31033456	31034904	-	1117	-	GO:0000148;GO:0000148;GO:0003843;GO:0003843;GO:0006075;GO:0006075;GO:0016020;GO:0016020;GO:0016020;GO:0016021;GO:0016021;	K11000	[EC:2.4.1.-]	Similar to predicted protein. (Os06t0728800-01)"
Os03g0405500	123.434	41.1719	205.696	4.99604	2.32078	1.53428e-35	7.49252e-34	3	16590192	16595911	+	2056	-	GO:0004791;GO:0004791;GO:0005623;GO:0005737;GO:0005737;GO:0016491;GO:0045454;GO:0045454;GO:0047134;GO:0047134;GO:0055114;GO:0098869;GO:0005623;GO:0005623;GO:0045454;GO:0045454;	K17609	[EC:1.8.1.8]	Similar to PDI-like protein. (Os03t0405500-01);Hypothetical conserved gene. (Os03t0405500-02)
Os04g0460300	495.097	697.179	293.016	0.420288	-1.25055	1.73612e-35	8.43451e-34	4	22977821	22980329	+	1816	amino acid transporter-like 13	GO:0003333;GO:0003333;GO:0005886;GO:0015171;GO:0015171;GO:0016020;GO:0016021;GO:0016021;	K15015	-	Amino acid transporter, transmembrane domaincontaining protein. (Os04t0460300-01)
Os06g0203600	331.589	519.209	143.969	0.277285	-1.85056	1.81509e-35	8.80303e-34	6	5227416	5231610	+	2020	chalcone isomerase 2	GO:0005504;GO:0005504;GO:0006631;GO:0006631;GO:0009570;GO:0009570;GO:0016872;GO:0016872;	-	-	Chalcone isomerase domain containing protein.(Os06t0203600-01)
Os07g0422100	1719.45	2544.6	894.303	0.351451	-1.50861	1.96974e-35	9.53673e-34	7	13607846	13608844	+	904	AWPM-19-like protein 2	GO:0016020;GO:0016021;GO:0016021;	-	-	AWPM-19-like family protein. (Os07t0422100-01)"
Os03g0828300	135.693	231.907	39.4792	0.170237	-2.55438	2.4546e-35	1.18639e-33	3	34792025	34793842	+	1713	-	GO:0016985;GO:0046355;	K19355	[EC:3.2.1.78]	Similar to (1-4)-beta-mannan endohydrolase-likeprotein. (Os03t0828300-01)
Os05g0486300	148.97	56.4379	241.501	4.27906	2.09729	2.46772e-35	1.1907e-33	5	23911861	23922392	+	3051	-	GO:0000932;GO:0017148;GO:0030015;	-	-	Similar to CCR4-NOT transcription complex subunit 2.(Os05t0486300-01)
Os06g0700700	923.501	1290.91	556.089	0.430772	-1.215	2.57871e-35	1.24213e-33	6	29473630	29480905	-	4503	HEAVY METAL ATPASE 2	GO:0000166;GO:0000166;GO:0000166;GO:0005385;GO:0005524;GO:0005524;GO:0005886;GO:0005886;GO:0006811;GO:0006812;GO:0006812;GO:0008551;GO:0008551;GO:0015086;GO:0016020;GO:0016021;GO:0016021;GO:0016021;GO:0016463;GO:0016463;GO:0016787;GO:0019829;GO:0019829;GO:0030001;GO:0030001;GO:0046872;GO:0046872;GO:0046872;GO:0070574;GO:0071577;GO:0099132;GO:0016020;GO:0016021;GO:0016021;GO:0030001;GO:0030001;GO:…	-	-	Similar to P1B-type heavy metal transporting ATPase.(Os06t0700700-01);P-Type heavy metal ATPase, Delivery ofZinc to developing tissues (Os06t0700700-02)
Os07g0243200	833.061	1147.19	518.932	0.452351	-1.14449	3.5878e-35	1.71941e-33	7	7983125	7989283	-	2129	ADP-GLUCOSE PYROPHOSPHORYLASE LARGE SUBUNIT 4	GO:0000166;GO:0003824;GO:0005524;GO:0005524;GO:0005978;GO:0005978;GO:0008152;GO:0008878;GO:0008878;GO:0008878;GO:0009058;GO:0009058;GO:0009507;GO:0009507;GO:0009536;GO:0016740;GO:0016779;GO:0016779;GO:0016779;GO:0019252;GO:0019252;	-	-	Plastidic large subunit of ADP-glucosepyrophosphorylase (AGP), Starch synthesis in rice pollen(Os07t0243200-01)
Os10g0392400	247.761	381.775	113.747	0.297941	-1.7469	4.15397e-35	1.98401e-33	10	13069770	13070894	-	924	TIFY GENE 11D	GO:0003714;GO:0003714;GO:0005515;GO:0005634;GO:0005634;GO:0006351;GO:0006351;GO:0006355;GO:0006355;GO:0009611;GO:0009611;GO:0031347;GO:0031347;GO:1903507;GO:1903507;GO:2000022;GO:2000022;	-	-	Tify domain containing protein. (Os10t0392400-01)"
Os11g0210500	110.203	33.9203	186.485	5.49774	2.45884	4.79344e-35	2.28557e-33	11	5745005	5748092	-	1598	ALCOHOL DEHYDROGENASE 2	GO:0004022;GO:0004022;GO:0005737;GO:0005737;GO:0008270;GO:0008270;GO:0016491;GO:0016491;GO:0016491;GO:0046872;GO:0055114;GO:0055114;GO:0055114;GO:0055114;GO:0055114;	-	-	Similar to Alcohol dehydrogenase. (Os11t0210500-01);Similar to Alcohol dehydrogenase. (Os11t0210500-02)
Os01g0138500	98.3123	169.915	26.7099	0.157196	-2.66937	5.06622e-35	2.41157e-33	1	2059309	2062226	+	1430	-	-	-	-	Protein of unknown function DUF789 family protein.(Os01t0138500-01)
Os04g0415800	214.685	331.318	98.0523	0.295946	-1.75659	5.10575e-35	2.42631e-33	4	20543471	20543934	+	464	-	GO:0005504;GO:0005504;GO:0009627;GO:0009627;	-	-	-
Os01g0955000	2335.21	3328.78	1341.65	0.403044	-1.31099	5.42026e-35	2.57144e-33	1	42063261	42067784	-	2738	NON-SPECIFIC PHOSPHOLIPASE C2	GO:0003824;GO:0003824;GO:0003993;GO:0003993;GO:0008152;GO:0008152;GO:0009395;GO:0009395;GO:0016311;GO:0016788;GO:0016788;GO:0003824;GO:0003824;GO:0008152;GO:0008152;GO:0016788;GO:0016788;	K01114	[EC:3.1.4.3]	Phosphoesterase family protein. (Os01t0955000-02);Similar to phosphoesterase family protein.(Os01t0955000-03)
Os01g0935500	360.813	198.929	522.697	2.62756	1.39372	5.45179e-35	2.58207e-33	1	41061106	41067020	+	3064	HIGH-AFFINITY POTASSIUM(K+) TRANSPORTER 2	GO:0006811;GO:0006813;GO:0006813;GO:0015079;GO:0015079;GO:0015079;GO:0015079;GO:0016020;GO:0016020;GO:0016020;GO:0016020;GO:0016021;GO:0016021;GO:0071805;GO:0071805;GO:0006811;GO:0006813;GO:0015079;GO:0015079;GO:0015079;GO:0016020;GO:0016020;GO:0016020;GO:0016021;GO:0016021;GO:0071805;GO:0071805;	-	-	Similar to Potassium transporter 7 (OsHAK7).(Os01t0935500-01);Similar to Potassium transporter HAK4.(Os01t0935500-02)
Os01g0757200	16.4013	10.769	22.0336	2.04602	1.03282	0.0307749	0.0795566	1	31795105	31797640	+	1748	GIBBERELLIN 2-OXIDASE 3	GO:0009416;GO:0009416;GO:0009685;GO:0009685;GO:0009685;GO:0009686;GO:0009686;GO:0009686;GO:0016491;GO:0016491;GO:0016491;GO:0045487;GO:0045487;GO:0045543;GO:0045543;GO:0046872;GO:0046872;GO:0051213;GO:0051213;GO:0052634;GO:0052634;GO:0055114;GO:0055114;GO:0055114;	-	-	GA 2-oxidase3, GA metabolism (Os01t0757200-01)"
Os09g0453300	160.107	64.0028	256.211	4.00312	2.00112	6.70711e-35	3.166e-33	9	16999461	17001374	-	1686	ANNEXIN 10	GO:0005509;GO:0005509;GO:0005544;GO:0005544;GO:0005509;GO:0005509;GO:0005544;GO:0005544;	K17098	-	Annexin family protein. (Os09t0453300-01);Similar toFiber annexin. (Os09t0453300-02)
Os01g0636400	332.859	541.535	124.182	0.229315	-2.1246	8.15825e-35	3.84457e-33	1	25501902	25504409	-	1310	-	GO:0003824;GO:0003824;GO:0016787;GO:0016787;	-	-	Alpha/beta hydrolase family protein. (Os01t0636400-01)
Os01g0800900	1680.21	2457.27	903.156	0.367545	-1.44401	9.09357e-35	4.27821e-33	1	33917599	33918536	+	938	Os_F0743	GO:0004842;GO:0005515;GO:0005737;GO:0016567;GO:0019005;GO:0031146;	-	-	Conserved hypothetical protein. (Os01t0800900-01)"
Os01g0786800	129.251	45.2583	213.244	4.71171	2.23625	9.39264e-35	4.41158e-33	1	33364391	33367253	-	1345	-	GO:0016020;GO:0016021;GO:0016021;GO:0016021;GO:0016567;GO:0031464;	-	-	Protein of unknown function DUF81 domain containingprotein. (Os01t0786800-01)
Os02g0701600	197.808	88.0113	307.604	3.49505	1.80531	1.00122e-34	4.68702e-33	2	28894065	28897418	+	1301	-	GO:0008152;GO:0008152;GO:0008168;GO:0008168;GO:0008168;GO:0009507;GO:0009507;GO:0009536;GO:0010189;GO:0010189;GO:0010189;GO:0016740;GO:0032259;GO:0032259;GO:0032259;GO:0050342;GO:0050342;GO:0050342;	K05928	[EC:2.1.1.95]	-
Os07g0655900	492.847	692.692	293.003	0.422992	-1.2413	1.09912e-34	5.12833e-33	7	27579597	27584114	+	1142	-	GO:0016020;GO:0016021;GO:0016021;GO:0016021;GO:0005618;GO:0016020;GO:0016021;GO:0016021;GO:0016021;GO:0016787;GO:0030599;GO:0042545;GO:0045330;	-	-	SNARE associated Golgi protein domain containingprotein. (Os07t0655900-01);Similar to predicted protein.(Os07t0655900-02)
Os05g0104000	682.077	432.536	931.619	2.15386	1.10692	1.19565e-34	5.56954e-33	5	213855	217588	+	2663	FH14	GO:0016020;GO:0016021;GO:0016021;	-	-	Actin-binding FH2 domain containing protein.(Os05t0104000-00)
Os07g0106700	50.403	4.67825	96.1278	20.5478	4.36091	1.51309e-34	7.01594e-33	7	373811	383052	+	2229	-	GO:0005576;GO:0048046;GO:0048046;GO:0008483;GO:0016740;	-	-	Similar to disease resistance response protein 206.(Os07t0106700-01);Similar to Aminotransferase-like protein.(Os07t0106700-02)
Os03g0780800	316.154	168.365	463.943	2.75558	1.46236	1.51361e-34	7.01594e-33	3	32375907	32378463	+	1228	FATTY ACID 2-HYDROXYLASE 2	GO:0005506;GO:0005506;GO:0005783;GO:0005783;GO:0006631;GO:0006631;GO:0008610;GO:0008610;GO:0016020;GO:0016021;GO:0016021;GO:0016491;GO:0016491;GO:0055114;GO:0055114;GO:0080132;GO:0080132;GO:0005506;GO:0005506;GO:0005783;GO:0005783;GO:0006631;GO:0006631;GO:0008610;GO:0008610;GO:0016020;GO:0016021;GO:0016021;GO:0016491;GO:0016491;GO:0055114;GO:0055114;GO:0080132;GO:0080132;	K19706	[EC:1.14.18.7]	Fatty acid 2-hydroxylase, Resistance to rice blastfungus infection (Os03t0780800-01);Fatty acid hydroxylasedomain containing protein. (Os03t0780800-02)
Os02g0114200	249.238	120.949	377.526	3.12136	1.64217	1.53736e-34	7.1144e-33	2	767270	772098	-	1734	TYPE III CARBOXYPEPTIDASE	GO:0004185;GO:0004185;GO:0006508;GO:0006508;GO:0004180;GO:0004185;GO:0004185;GO:0004185;GO:0004185;GO:0005773;GO:0005773;GO:0005773;GO:0006508;GO:0006508;GO:0006508;GO:0008233;GO:0016787;GO:0051603;GO:0051603;	K09645	[EC:3.4.16.-]	Serine carboxypeptidase III precursor (EC 3.4.16.5).(Os02t0114200-01);Similar to Serine carboxypeptidase 3.(Os02t0114200-02)
Os04g0631200	200.724	90.4566	310.992	3.43803	1.78158	1.91909e-34	8.85191e-33	4	32145681	32147446	+	1279	XYLOGLUCAN ENDOTRANSGLUCOSYDASE/HYDROLASE 3	GO:0004553;GO:0004553;GO:0005975;GO:0005975;GO:0004553;GO:0004553;GO:0005576;GO:0005618;GO:0005618;GO:0005618;GO:0005975;GO:0005975;GO:0006073;GO:0006073;GO:0008152;GO:0010411;GO:0010411;GO:0016740;GO:0016762;GO:0016762;GO:0016762;GO:0016787;GO:0016798;GO:0042546;GO:0042546;GO:0048046;GO:0048046;GO:0048046;GO:0071555;GO:0071555;	-	-	Similar to cDNA clone:J033024P08, full insertsequence. (Os04t0631200-01);Similar to Xyloglucanendotransglycosylase (Fragment). (Os04t0631200-02)
Os05g0487300	387.907	556.805	219.01	0.393334	-1.34617	2.09192e-34	9.6334e-33	5	23978577	23979669	+	768	-	-	-	-	Conserved hypothetical protein. (Os05t0487300-01);Conserved hypothetical protein. (Os05t0487300-02)
Os01g0772400	497.924	697.817	298.03	0.42709	-1.22739	2.1917e-34	1.00765e-32	1	32608386	32611306	+	1330	OsSTA34	GO:0005739;GO:0005739;GO:0006744;GO:0006744;GO:0045333;GO:0045333;GO:0048039;GO:0048039;	K18588	-	Streptomyces cyclase/dehydrase family protein.(Os01t0772400-00)
Os05g0496000	895.508	1198.72	592.292	0.494103	-1.01712	2.42379e-34	1.11254e-32	5	24375009	24376825	+	725	-	-	-	-	Conserved hypothetical protein. (Os05t0496000-01)"
Os03g0856500	441.081	257.584	624.577	2.42475	1.27784	2.64304e-34	1.21121e-32	3	36132354	36134532	+	1339	-	GO:0005840;GO:0009507;GO:0009534;GO:0009570;GO:0022627;GO:0022627;GO:0043022;GO:0043022;GO:0043024;GO:0043024;GO:0044238;GO:0044238;GO:0045900;GO:0045900;GO:0005840;GO:0016301;GO:0016310;GO:0022627;GO:0022627;GO:0043022;GO:0043022;GO:0043024;GO:0043024;GO:0044238;GO:0044238;GO:0045900;GO:0045900;	-	-	Similar to Plastid-specific 30S ribosomal protein 1,chloroplast precursor (CS- S5) (CS5) (S22) (Ribosomalprotein 1) (PSRP-1). (Os03t0856500-01);Similar to Plastid-specific 30S ribosomal protein 1, chloroplast precursor(CS- S5) (CS5) (S22) (Ribosomal protein 1) (PSRP-1).(Os03t0856500-02)
Os01g0893400	355.046	513.976	196.116	0.381567	-1.38999	2.68926e-34	1.2304e-32	1	38843729	38846523	+	2088	-	GO:0003712;GO:0003712;GO:0004402;GO:0004402;GO:0005515;GO:0005516;GO:0005516;GO:0005634;GO:0005634;GO:0005737;GO:0005737;GO:0006355;GO:0006355;GO:0008270;GO:0008270;GO:0009409;GO:0009409;GO:0009553;GO:0009553;GO:0009555;GO:0009555;GO:0009651;GO:0009651;GO:0009723;GO:0009723;GO:0009751;GO:0009751;GO:0016573;GO:0019005;GO:0019005;GO:0030162;GO:0030162;GO:0031625;GO:0031625;GO:0042542;GO:0042542;GO:…	-	-	Zinc finger, TAZ-type domain containing protein.(Os01t0893400-01);Zinc finger, TAZ-type domain containingprotein. (Os01t0893400-02)
Os08g0566700	141.617	53.1309	230.104	4.33089	2.11466	2.89826e-34	1.32388e-32	8	28378948	28382021	-	2786	-	GO:0000145;GO:0000145;GO:0000145;GO:0001927;GO:0001927;GO:0006887;GO:0006887;GO:0051601;GO:0051601;	K19986	-	Cullin repeat-like-containing domain domaincontaining protein. (Os08t0566700-01)
Os09g0457400	577.837	915.991	239.684	0.261666	-1.9342	2.93039e-34	1.3364e-32	9	17288993	17291252	+	1635	ALPHA-AMYLASE 3A	GO:0003824;GO:0003824;GO:0004556;GO:0004556;GO:0004556;GO:0004556;GO:0005509;GO:0005509;GO:0005509;GO:0005975;GO:0005975;GO:0005975;GO:0005983;GO:0005983;GO:0005987;GO:0005987;GO:0008152;GO:0016787;GO:0016798;GO:0043169;GO:0043169;GO:0046872;GO:0103025;GO:0103025;	-	-	Alpha-amylase isozyme 3A precursor (EC 3.2.1.1) (1,4-alpha-D-glucan glucanohydrolase). (Os09t0457400-01)
Os05g0227600	88.4806	22.8306	154.131	6.75106	2.75511	3.33182e-34	1.51702e-32	5	7746542	7748227	-	1686	REPETITIVE PROLINE-RICH PROTEIN 1.2	-	-	-	Proline-rich glycoprotein, ABA-dependent inhibitionof root growth (Os05t0227600-01)
Os11g0156200	82.3707	11.7373	153.004	13.0357	3.7044	3.51727e-34	1.59376e-32	11	2640635	2646300	-	1792	-	GO:0004180;GO:0004180;GO:0006508;GO:0006508;GO:0006508;GO:0008236;GO:0008236;GO:0008239;GO:0008239;	K01285	[EC:3.4.16.2]	-
Os03g0804700	1352.3	808.297	1896.29	2.34604	1.23023	3.62826e-34	1.64143e-32	3	33591195	33591872	+	678	GERMIN-LIKE PROTEIN 3-8	GO:0005576;GO:0005618;GO:0005618;GO:0030145;GO:0030145;GO:0045735;GO:0045735;GO:0046872;GO:0048046;GO:0048046;	-	-	Germin-like protein 3-8. (Os03t0804700-00)"
Os07g0148800	316.117	169.456	462.777	2.73095	1.4494	5.11854e-34	2.30824e-32	7	2542557	2545656	+	1460	-	GO:0005886;GO:0009506;	-	-	Conserved hypothetical protein. (Os07t0148800-01)"
Os03g0283300	2987.4	4017.71	1957.08	0.487114	-1.03767	7.41962e-34	3.33529e-32	3	9721925	9725003	+	1037	-	GO:0005634;GO:0005634;GO:0005634;GO:0016973;GO:0016973;GO:0016973;	K18732	-	Conserved hypothetical protein. (Os03t0283300-01)"
Os09g0526700	320.423	172.833	468.012	2.70788	1.43717	7.72321e-34	3.46625e-32	9	20600616	20603003	-	1430	UDP-glucose epimerase 3	GO:0003824;GO:0003978;GO:0003978;GO:0003978;GO:0003983;GO:0005975;GO:0006011;GO:0006012;GO:0006012;GO:0006012;GO:0009058;GO:0016779;GO:0016853;GO:0050662;GO:0003978;GO:0003978;GO:0003978;GO:0005975;GO:0006012;GO:0006012;GO:0006012;GO:0016853;	K01784	[EC:5.1.3.2]	Similar to UDP-glucose 4-epimerase (EC 5.1.3.2)(Galactowaldenase) (UDP-galactose 4-epimerase).(Os09t0526700-01);Similar to UDP-glucose 4-epimerase (EC5.1.3.2) (Galactowaldenase) (UDP-galactose 4-epimerase).(Os09t0526700-02)
Os01g0851600	756.826	1053.32	460.336	0.437035	-1.19418	7.88405e-34	3.53283e-32	1	36666965	36668075	+	1111	-	GO:0003865;GO:0003865;GO:0003865;GO:0005737;GO:0005737;GO:0006629;GO:0006629;GO:0006694;GO:0008202;GO:0008202;GO:0016020;GO:0016020;GO:0016020;GO:0016021;GO:0016021;GO:0016021;GO:0016132;GO:0016132;GO:0016491;GO:0016627;GO:0016627;GO:0055114;GO:0055114;	K09591	[EC:1.3.1.22]	3-oxo-5-alpha-steroid 4-dehydrogenase, C-terminaldomain containing protein. (Os01t0851600-01)
Os12g0530000	2035.29	2839.39	1231.2	0.433614	-1.20552	8.18552e-34	3.66212e-32	12	20888278	20889121	-	746	-	GO:0000786;GO:0000786;GO:0000786;GO:0000790;GO:0000790;GO:0003677;GO:0003677;GO:0003677;GO:0003677;GO:0005634;GO:0005634;GO:0005634;GO:0005694;GO:0006325;GO:0006342;GO:0006342;GO:0046982;GO:0046982;	K11251	-	Similar to Histone H2A. (Os12t0530000-01)"
Os08g0470200	475.399	667.177	283.62	0.425105	-1.23411	9.57664e-34	4.27097e-32	8	23117162	23119489	-	1128	ALPHA-CARBONIC ANHYDRASE 6	GO:0004089;GO:0004089;GO:0008270;GO:0008270;GO:0004089;GO:0004089;GO:0008270;GO:0008270;	K01674	[EC:4.2.1.1]	Similar to Nectarin III. (Os08t0470200-01);Similarto carbonic anhydrase. (Os08t0470200-02)
Os11g0673200	405.997	151.915	660.079	4.34506	2.11937	9.86218e-34	4.39139e-32	11	27203693	27210574	-	2733	-	GO:0004553;GO:0004553;GO:0005975;GO:0005975;GO:0009044;GO:0009505;GO:0016787;GO:0031222;GO:0045493;GO:0046556;	-	-	Similar to Auxin-induced beta-glucosidase.(Os11t0673200-01)
Os03g0703100	443.731	261.394	626.068	2.39511	1.26009	9.89908e-34	4.40089e-32	3	28248757	28254013	-	2080	BETA-GLUCOSIDASE 8	GO:0004338;GO:0004338;GO:0004553;GO:0004553;GO:0004565;GO:0004565;GO:0004567;GO:0004567;GO:0005975;GO:0005975;GO:0008152;GO:0008422;GO:0008422;GO:0008422;GO:0016787;GO:0016798;GO:0033907;GO:0033907;GO:0047701;GO:0047701;GO:0080079;GO:0080079;GO:0080083;GO:0080083;GO:0102483;GO:0102483;GO:1901657;GO:1901657;GO:0004553;GO:0004553;GO:0005975;GO:0005975;GO:0004553;GO:0004553;GO:0005975;GO:0005975;	K05350	[EC:3.2.1.21]	Similar to Beta-glucosidase. (Os03t0703100-01);Similar to beta-glucosidase. (Os03t0703100-02);Similarto beta-glucosidase. (Os03t0703100-03)
Os01g0224400	916.769	1236.38	597.158	0.482989	-1.04994	1.26659e-33	5.59577e-32	1	6838234	6841165	+	1390	-	GO:0016020;GO:0016021;GO:0016021;	-	-	Similar to Mitochondrial carrier protein.(Os01t0224400-01)
Os01g0733500	615.289	843.663	386.916	0.458614	-1.12465	1.57635e-33	6.94259e-32	1	30589859	30592513	+	1617	BURP domain-containing protein 3	-	-	-	Similar to Dehydration-induced protein RD22-likeprotein 1. (Os01t0733500-01)
Os02g0327000	593.374	815.877	370.872	0.454568	-1.13743	2.24865e-33	9.87275e-32	2	13173784	13176182	+	1059	GTPase-activating protein 1	GO:0005096;GO:0005096;GO:0005515;GO:0005634;GO:0005634;GO:0005737;GO:0005829;GO:0005829;GO:0005886;GO:0005886;GO:0006952;GO:0006952;GO:0008289;GO:0008289;GO:0009611;GO:0009611;GO:0009651;GO:0009651;GO:0009738;GO:0009738;GO:0016020;GO:0016301;GO:0016310;GO:0043547;GO:0043547;GO:0046872;GO:0046872;GO:1901002;GO:1901002;GO:1902479;GO:1902479;GO:0005096;GO:0005096;GO:0005515;GO:0005634;GO:0005634;GO:…	-	-	C2 domain containing protein. (Os02t0327000-01);C2domain containing protein. (Os02t0327000-02)
Os03g0817800	217.637	103.29	331.985	3.21411	1.68442	2.8368e-33	1.24165e-31	3	34311282	34314797	-	3438	trichome birefringence-like 6	GO:0005794;GO:0016413;GO:0016740;GO:0016740;GO:0005794;GO:0016413;GO:0016740;GO:0016740;GO:0071554;	-	-	Protein of unknown function DUF231 domain containingprotein. (Os03t0817800-01);Conserved hypothetical protein.(Os03t0817800-02);Protein of unknown function DUF231 domaincontaining protein. (Os03t0817800-03)
Os03g0251500	290.66	428.249	153.072	0.357436	-1.48424	3.12373e-33	1.36512e-31	3	7982396	7989433	+	3025	-	GO:0000220;GO:0000220;GO:0000325;GO:0000325;GO:0006811;GO:0007035;GO:0007035;GO:0015078;GO:0015078;GO:0015986;GO:0015986;GO:0015991;GO:0015991;GO:0016020;GO:0016021;GO:0016021;GO:0016471;GO:0016471;GO:0033179;GO:0033179;GO:0046961;GO:0046961;GO:0051117;GO:0051117;GO:0070072;GO:0070072;	K02154	-	Similar to T-cell immune regulator 1 transcriptvariant 3 (Fragment). (Os03t0251500-01)
Os02g0828900	70.4429	14.3064	126.579	8.84772	3.14531	4.12616e-33	1.80042e-31	2	35624137	35630750	+	3409	Jumonji 720	GO:0000785;GO:0000785;GO:0000976;GO:0000976;GO:0003677;GO:0005634;GO:0005634;GO:0006355;GO:0006355;GO:0031490;GO:0031490;GO:0032454;GO:0032454;GO:0033169;GO:0033169;GO:0003677;GO:0003677;	K15601	[EC:1.14.11.-]	Transcription factor jumonji domain containingprotein. (Os02t0828900-01);Similar to JmjC domaincontaining protein, expressed. (Os02t0828900-02)
Os04g0223600	69.5027	10.2378	128.768	12.5777	3.6528	4.28511e-33	1.86402e-31	4	8246733	8247495	-	763	-	-	-	-	Hypothetical gene. (Os04t0223600-01)"
Os06g0133400	256.72	444.933	68.5069	0.153971	-2.69927	4.30866e-33	1.87139e-31	6	1784324	1784813	+	490	-	-	-	-	Conserved hypothetical protein. (Os06t0133400-01)"
Os04g0504000	60.8693	9.97472	111.764	11.2047	3.48603	4.37879e-33	1.89893e-31	4	25165929	25170704	+	1952	ADENINE PHOSPHORIBOSYL TRANSFERASE 2	GO:0003999;GO:0003999;GO:0005737;GO:0005829;GO:0006168;GO:0006168;GO:0009116;GO:0009116;GO:0016020;GO:0016021;GO:0016740;GO:0016757;	K00759	[EC:2.4.2.7]	Similar to Adenine phosphoribosyltransferase form 2.(Os04t0504000-01)
Os08g0169100	127.847	45.7213	209.973	4.59246	2.19927	4.38725e-33	1.89969e-31	8	4036770	4042210	+	5441	-	-	-	-	Hypothetical gene. (Os08t0169100-01)"
Os06g0548000	168.639	71.5247	265.753	3.71554	1.89357	4.43357e-33	1.91681e-31	6	20727293	20731768	-	1670	-	GO:0003824;GO:0003824;GO:0004069;GO:0004069;GO:0004069;GO:0005739;GO:0005739;GO:0006520;GO:0006520;GO:0008483;GO:0008483;GO:0008483;GO:0009058;GO:0009058;GO:0016740;GO:0030170;GO:0030170;	K14455	[EC:2.6.1.1]	Aspartate aminotransferase (EC 2.6.1.1).(Os06t0548000-01)
Os01g0866200	152.67	244.509	60.8302	0.248785	-2.00703	5.31318e-33	2.29359e-31	1	37513878	37514462	+	585	-	-	-	-	Similar to Histone H3. (Os01t0866200-00)"
Os11g0181200	6921.93	10961.5	2882.35	0.262953	-1.92713	5.50516e-33	2.37284e-31	11	4084040	4084656	+	617	-	-	-	-	Hypothetical protein. (Os11t0181200-01)"
Os01g0112500	1001.87	1411.24	592.501	0.419845	-1.25207	5.54686e-33	2.38718e-31	1	648288	651869	-	1435	-	GO:0005488;GO:0005488;GO:0005515;GO:0005634;GO:0005634;GO:0005737;GO:0005737;	-	-	Similar to Plakoglobin/armadillo/beta-catenin-likeprotein (Fragment). (Os01t0112500-01);Similar toPlakoglobin/armadillo/beta-catenin-like protein (Fragment).(Os01t0112500-02)
Os05g0404500	526.662	730.462	322.862	0.441997	-1.17789	5.69529e-33	2.44733e-31	5	19700612	19704404	+	1583	-	-	-	-	Hypothetical protein. (Os05t0404500-01)"
Os05g0563300	87.924	153.046	22.8021	0.148988	-2.74673	5.92692e-33	2.543e-31	5	28024635	28025384	-	750	-	-	-	-	Conserved hypothetical protein. (Os05t0563300-01)"
Os06g0472000	336.851	487.774	185.928	0.381176	-1.39147	6.5784e-33	2.81398e-31	6	15718546	15721230	-	1297	-	GO:0006979;GO:0006979;GO:0006979;GO:0006979;GO:0009507;GO:0009507;GO:0009536;GO:0009570;GO:0009570;GO:0016491;GO:0016671;GO:0016671;GO:0030091;GO:0030091;GO:0033743;GO:0033743;GO:0033743;GO:0033743;GO:0046872;GO:0055114;GO:0055114;GO:0055114;	K07305	[EC:1.8.4.12]	-
Os03g0760800	508.268	261.19	755.347	2.89195	1.53204	8.34887e-33	3.55519e-31	3	31464821	31465623	-	698	-	-	-	-	-
Os05g0593900	62.5141	10.7767	114.251	10.6017	3.40622	1.03124e-32	4.38469e-31	5	29579051	29580572	-	1522	vacuolar processing enzyme 4, legumain 4	GO:0004197;GO:0004197;GO:0005773;GO:0005773;GO:0006508;GO:0006508;GO:0006624;GO:0006624;GO:0008233;GO:0008233;GO:0051603;GO:0051603;	K01369	[EC:3.4.22.34]	Similar to C13 endopeptidase NP1 precursor.(Os05t0593900-01)
Os05g0381400	23123.5	35907.1	10339.8	0.287959	-1.79607	1.81579e-32	7.68585e-31	5	18429433	18430290	-	858	-	GO:0016020;GO:0016021;GO:0016021;	-	-	-
Os07g0497500	121.153	42.4476	199.858	4.70834	2.23522	1.83764e-32	7.76672e-31	7	18658755	18660353	-	1239	-	GO:0000981;GO:0000981;GO:0001135;GO:0001135;GO:0003677;GO:0003677;GO:0005634;GO:0005634;GO:0006357;GO:0006357;GO:0030154;GO:0030154;GO:0043565;GO:0043565;GO:0044212;GO:0044212;	K09422	-	Similar to MYB transcription factor. (Os07t0497500-00)
Os03g0136800	753.213	1013.28	493.143	0.486679	-1.03896	1.90815e-32	8.05266e-31	3	2018736	2021964	-	1213	DnaJ domain protein C24	GO:0003676;GO:0003676;	K09537	-	Heat shock protein DnaJ, N-terminal domaincontaining protein. (Os03t0136800-01)
Os04g0618200	796.983	1067.59	526.38	0.493056	-1.02018	1.91157e-32	8.05511e-31	4	31403388	31407274	+	1998	UEL-2	GO:0003978;GO:0003978;GO:0005794;GO:0005975;GO:0006012;GO:0006012;GO:0016020;GO:0016021;GO:0016021;GO:0016853;GO:0032580;GO:0032580;GO:0033358;GO:0033358;GO:0045227;GO:0045227;GO:0050373;GO:0050373;GO:0003824;GO:0003978;GO:0003978;GO:0005794;GO:0005975;GO:0006012;GO:0006012;GO:0016020;GO:0016021;GO:0016021;GO:0016853;GO:0032580;GO:0032580;GO:0033358;GO:0033358;GO:0045227;GO:0045227;GO:0050373;GO:…	K12448	[EC:5.1.3.5]	Similar to cDNA clone:J013046D23, full insertsequence. (Os04t0618200-01);Similar to H0313F03.11 protein.(Os04t0618200-02)
Os04g0480600	103.706	175.357	32.0556	0.182802	-2.45164	1.96281e-32	8.25872e-31	4	24044380	24045225	-	846	-	GO:0004497;GO:0005506;GO:0005506;GO:0016020;GO:0016020;GO:0016491;GO:0016705;GO:0016705;GO:0016709;GO:0016709;GO:0020037;GO:0020037;GO:0044550;GO:0044550;GO:0046872;GO:0055114;GO:0055114;GO:0055114;	K20617	-	Similar to Cytochrome P450 71A1 (EC 1.14.-.-)(CYPLXXIA1) (ARP-2). (Os04t0480600-01)
Os12g0186600	87.124	23.1394	151.109	6.53035	2.70716	2.1586e-32	9.06903e-31	12	4337662	4349059	+	1950	-	-	-	-	Conserved hypothetical protein. (Os12t0186600-02);Similar to OSIGBa0136B09.6 protein. (Os12t0186600-03)
Os05g0556600	344.704	193.854	495.554	2.55633	1.35407	2.41207e-32	1.01189e-30	5	27677234	27679855	+	991	-	-	-	-	Hypothetical conserved gene. (Os05t0556600-01)"
Os04g0301700	366.068	523.143	208.993	0.399495	-1.32375	2.44012e-32	1.02214e-30	4	13493578	13498005	-	1683	-	GO:0008375;GO:0008375;GO:0016020;GO:0016020;	-	-	Glycosyl transferase, family 14 protein.(Os04t0301700-01)
Os10g0412600	465.923	281.13	650.716	2.31465	1.21079	2.55834e-32	1.07008e-30	10	14395000	14397752	+	1527	-	-	-	-	Conserved hypothetical protein. (Os10t0412600-01)"
Os11g0444700	394.001	229.241	558.76	2.43744	1.28536	3.19926e-32	1.33421e-30	11	14705242	14706300	+	967	PB1 domain-containing protein	GO:0005515;	-	-	Octicosapeptide/Phox/Bem1p domain containingprotein. (Os11t0444700-01)
Os03g0701400	552.528	759.791	345.264	0.45442	-1.1379	3.98026e-32	1.6526e-30	3	28151940	28161762	+	5391	-	GO:0005515;GO:0009451;GO:0016020;GO:0016021;GO:0016020;GO:0016021;GO:0016021;	-	-	Similar to Pentatricopeptide repeat protein PPR868-14. (Os03t0701400-01);Conserved hypothetical protein.(Os03t0701400-02)
Os08g0435900	76.2863	12.6794	139.893	11.0331	3.46377	5.80902e-32	2.40132e-30	8	21171332	21172654	-	1138	-	GO:0009416;GO:0009416;GO:0009507;GO:0009522;GO:0009522;GO:0009523;GO:0009523;GO:0009535;GO:0009535;GO:0009535;GO:0009536;GO:0009579;GO:0009765;GO:0009765;GO:0009768;GO:0009768;GO:0009941;GO:0009941;GO:0010287;GO:0010287;GO:0015979;GO:0016020;GO:0016020;GO:0016020;GO:0016021;GO:0016021;GO:0016168;GO:0016168;GO:0016168;GO:0018298;GO:0018298;GO:0031409;GO:0031409;GO:0009416;GO:0009416;GO:0009507;GO:…	K08910	-	-
Os07g0592000	165.172	260.081	70.2622	0.270155	-1.88814	5.96368e-32	2.46165e-30	7	24125333	24127487	+	2054	-	-	-	-	Gibberellin regulated protein family protein.(Os07t0592000-01)
Os10g0492900	672.907	909.778	436.036	0.479277	-1.06107	6.61258e-32	2.72552e-30	10	18707782	18710608	+	979	-	GO:0003824;GO:0003824;GO:0004553;GO:0004553;GO:0004557;GO:0005618;GO:0005975;GO:0005975;GO:0008152;GO:0009505;GO:0009505;GO:0016787;GO:0016798;GO:0048046;GO:0052692;GO:0052692;	K07407	[EC:3.2.1.22]	Similar to alpha-galactosidase. (Os10t0492900-01)"
Os11g0269700	102.183	32.2211	172.145	5.34263	2.41755	8.07648e-32	3.32405e-30	11	9389546	9393369	+	3590	-	-	-	-	Hypothetical protein. (Os11t0269700-01)"
Os09g0526200	481.409	294.063	668.755	2.27419	1.18535	8.31783e-32	3.41841e-30	9	20568029	20574897	-	2217	RICE OUTMOST CELL-SPECIFIC GENE 6	GO:0003677;GO:0003677;GO:0005634;GO:0006351;GO:0006355;GO:0006355;GO:0008289;GO:0043565;	-	-	Similar to Homeobox-leucine zipper protein ROC6.(Os09t0526200-01)
Os04g0618600	716.648	468.957	964.339	2.05635	1.04008	1.03011e-31	4.22123e-30	4	31416378	31420095	+	1796	basic helix-loop-helix protein 101	GO:0003677;GO:0005634;GO:0005634;GO:0005634;GO:0006355;GO:0046983;GO:0046983;	-	-	Similar to Long hypocotyl in far-red 1 (bHLH-likeprotein HFR1) (Reduced phytochrome signaling) (Basic helix-loop-helix FBI1 protein) (Basic helix-loop-helix protein26) (bHLH26) (AtbHLH026) (Reduced sensitivity to far-redlight). (Os04t0618600-01)
Os01g0327000	95.2532	28.3567	162.15	5.71822	2.51557	1.16276e-31	4.75791e-30	1	12551333	12557268	+	5936	class III peroxidase 14	GO:0004601;GO:0004601;GO:0004601;GO:0004601;GO:0005576;GO:0006979;GO:0006979;GO:0006979;GO:0009505;GO:0009506;GO:0016020;GO:0016021;GO:0016021;GO:0016491;GO:0020037;GO:0020037;GO:0020037;GO:0042744;GO:0042744;GO:0046872;GO:0055114;GO:0055114;GO:0055114;GO:0098869;	-	-	Similar to Class III peroxidase 14. (Os01t0327000-01)
Os02g0525600	425.998	253.782	598.214	2.3572	1.23707	1.25963e-31	5.14683e-30	2	19202942	19204204	-	837	-	-	-	-	Similar to H0502B11.1 protein. (Os02t0525600-01)"
Os05g0365300	430.297	257.296	603.297	2.34476	1.22944	1.60242e-31	6.53802e-30	5	17512767	17517933	-	4906	-	GO:0005886;GO:0005886;GO:0007165;GO:0007165;GO:0043531;GO:0043531;GO:0043531;GO:0043531;	-	-	-
Os06g0142350	155.356	36.3651	274.347	7.54423	2.91537	1.68562e-31	6.85767e-30	6	2208762	2209556	-	681	-	GO:0016020;GO:0016021;GO:0016021;	-	-	-
Os02g0653900	298.925	435.159	162.691	0.373867	-1.4194	1.88213e-31	7.62424e-30	2	26379646	26381606	+	1961	OsDAD1;3, DAD1;3	GO:0004620;GO:0006629;GO:0006629;GO:0016787;GO:0016787;	-	-	Similar to Avr9/Cf-9 rapidly elicited protein 14(Fragment). (Os02t0653900-03)
Os05g0419600	360.834	514.72	206.949	0.402062	-1.31451	2.02624e-31	8.19625e-30	5	20581072	20583157	-	829	-	GO:0016020;GO:0016021;GO:0016021;	-	-	Conserved hypothetical protein. (Os05t0419600-01)"
Os01g0347100	650.617	881.258	419.977	0.476565	-1.06925	2.47758e-31	9.99339e-30	1	13799955	13804764	-	2686	-	GO:0005886;GO:0005886;	-	-	Protein of unknown function DUF1399 family protein.(Os01t0347100-01)
Os01g0801200	429.46	602.726	256.195	0.42506	-1.23426	2.51418e-31	1.01266e-29	1	33930232	33932942	-	1621	-	-	-	-	Conserved hypothetical protein. (Os01t0801200-01);Conserved hypothetical protein. (Os01t0801200-02)
Os08g0560500	103.115	33.069	173.161	5.23637	2.38857	2.53069e-31	1.01786e-29	8	28069300	28074610	+	1743	SERINE CARBOXYPEPTIDASE 41	GO:0004180;GO:0004185;GO:0004185;GO:0004185;GO:0004185;GO:0006508;GO:0006508;GO:0006508;GO:0008233;GO:0016787;GO:0051603;GO:0051603;	K09646	[EC:3.4.16.-]	Peptidase S10, serine carboxypeptidase familyprotein. (Os08t0560500-01)
Os08g0150700	442.144	687.471	196.818	0.286293	-1.80444	2.79342e-31	1.12034e-29	8	2918636	2921281	+	1133	F-box protein 407	GO:0005515;	-	-	Cyclin-like F-box domain containing protein.(Os08t0150700-01)
Os01g0609300	561.941	768.888	354.993	0.461697	-1.11498	3.03248e-31	1.2145e-29	1	24075070	24081389	-	4224	PLEIOTROPIC DRUG RESISTANCE 9	GO:0000166;GO:0005524;GO:0005524;GO:0005524;GO:0005886;GO:0016020;GO:0016020;GO:0016020;GO:0016021;GO:0016021;GO:0016021;GO:0016887;GO:0016887;GO:0042626;GO:0055085;GO:0016020;GO:0016020;GO:0016020;GO:0016021;GO:0016021;	-	-	Similar to Pleiotropic drug resistance protein 3.(Os01t0609300-01);Hypothetical conserved gene.(Os01t0609300-02)
Os03g0186900	85.1866	23.1056	147.268	6.37366	2.67212	3.12891e-31	1.25134e-29	3	4541351	4543092	+	1742	-	GO:0004190;GO:0004190;GO:0004190;GO:0004190;GO:0005618;GO:0006508;GO:0006508;GO:0006508;GO:0006508;GO:0008233;GO:0009505;GO:0009505;GO:0009627;GO:0009627;GO:0016787;GO:0030163;GO:0030163;GO:0043067;GO:0043067;GO:0048046;GO:0048046;	-	-	-
Os05g0407200	591.292	828.334	354.25	0.427665	-1.22545	4.06556e-31	1.62364e-29	5	19838548	19846592	-	1867	OsWD40-119	GO:0005515;GO:0043161;GO:0080008;	K11801	-	WD repeat protein 23 domain containing protein.(Os05t0407200-01);Non-protein coding transcript.(Os05t0407200-02)
Os06g0553100	382.371	542.034	222.708	0.410875	-1.28323	4.45229e-31	1.77308e-29	6	20998086	20998850	-	765	HEAT STRESS TRANSCRIPTION FACTOR C2B	GO:0000978;GO:0003677;GO:0003700;GO:0003700;GO:0003700;GO:0005634;GO:0005634;GO:0005634;GO:0005634;GO:0006355;GO:0006355;GO:0034605;GO:0043565;GO:0043565;GO:0043565;GO:0061408;	-	-	Similar to Heat stress transcription factor C-2b.(Os06t0553100-01)
Os01g0760900	754.558	1008.08	501.034	0.497016	-1.00863	4.58436e-31	1.82311e-29	1	32010478	32013222	-	1204	-	GO:0005515;GO:0005737;GO:0005737;GO:0005856;GO:0005856;	-	-	Conserved hypothetical protein. (Os01t0760900-01)"
Os09g0451500	357.504	206.081	508.927	2.46955	1.30425	5.02215e-31	1.9916e-29	9	16930987	16935904	+	1785	-	GO:0005623;GO:0006662;GO:0015035;GO:0016853;GO:0016853;GO:0045454;GO:0045454;GO:0055114;GO:0003756;GO:0003756;GO:0003756;GO:0005623;GO:0005783;GO:0005788;GO:0005788;GO:0006457;GO:0006457;GO:0016853;GO:0016853;GO:0016853;GO:0034976;GO:0034976;GO:0045454;GO:0045454;	K09584	[EC:5.3.4.1]	-
Os02g0211000	84.8879	23.3543	146.422	6.26957	2.64837	5.17337e-31	2.0487e-29	2	6197725	6204381	+	2898	ABC TRANSPORTER A FAMILY MEMBER 1	GO:0006869;GO:0016020;GO:0016021;GO:0016021;GO:0016021;GO:0042626;GO:0042626;GO:0042626;GO:0043231;GO:0055085;GO:0055085;	-	-	Conserved hypothetical protein. (Os02t0211000-00)"
Os04g0480650	91.117	155.814	26.4199	0.16956	-2.56013	5.9089e-31	2.3367e-29	4	24046426	24047084	-	659	-	GO:0005506;GO:0005506;GO:0016705;GO:0016705;GO:0020037;GO:0020037;GO:0055114;GO:0055114;	K20617	-	Similar to OSIGBa0158F13.10 protein. (Os04t0480650-00)
Os01g0661601	559.322	764.294	354.349	0.463629	-1.10896	5.97613e-31	2.35999e-29	1	27013833	27014965	+	1133	-	-	-	-	Hypothetical gene. (Os01t0661601-01)"
Os03g0802600	31.1719	0.335249	62.0085	184.963	7.53109	6.09763e-31	2.40461e-29	3	33487657	33489809	+	1896	-	GO:0000166;GO:0005524;GO:0005524;GO:0005524;	-	-	ATPase, AAA-type, core domain containing protein.(Os03t0802600-01)
Os05g0475300	663.737	894.999	432.475	0.483213	-1.04927	6.44471e-31	2.53794e-29	5	23351926	23356155	+	2239	-	GO:0005622;GO:0005622;GO:0006886;GO:0006886;	-	-	VHS domain containing protein. (Os05t0475300-01)"
Os12g0421000	125.849	47.5712	204.128	4.29099	2.10131	6.97981e-31	2.74103e-29	12	13177329	13178929	+	1287	-	GO:0005737;GO:0005737;GO:0030001;GO:0030001;GO:0030001;GO:0046872;GO:0046872;GO:0046914;GO:0046914;GO:0046916;GO:0046916;	-	-	Similar to Barley stem rust resistance protein.(Os12t0421000-01)
Os03g0728100	655.893	884.8	426.986	0.482579	-1.05116	9.03543e-31	3.53846e-29	3	29724283	29729899	+	1528	DnaJ domain protein C32	GO:0016020;GO:0016021;GO:0016021;GO:0016020;GO:0016021;GO:0016021;	-	-	Heat shock protein DnaJ, N-terminal domaincontaining protein. (Os03t0728100-01);Heat shock proteinDnaJ, N-terminal domain containing protein. (Os03t0728100-02)
Os12g0467200	99.2932	31.6187	166.968	5.28066	2.40072	9.59168e-31	3.7511e-29	12	16582692	16585353	+	2225	-	-	-	-	Protein of unknown function DUF1677, Oryza sativafamily protein. (Os12t0467200-01)
Os04g0233400	180.304	52.5291	308.078	5.86491	2.55211	1.04226e-30	4.07042e-29	4	8948360	8949943	-	1307	PLASMA MEMBRANE INTRINSIC PROTEIN 2;6	GO:0005773;GO:0005886;GO:0005886;GO:0005887;GO:0005887;GO:0006833;GO:0009414;GO:0009506;GO:0015250;GO:0015250;GO:0015267;GO:0015267;GO:0016020;GO:0016020;GO:0016020;GO:0016021;GO:0034220;GO:0034220;GO:0055085;GO:0055085;GO:0015267;GO:0015267;GO:0016020;GO:0016020;GO:0016020;GO:0016021;GO:0016021;GO:0055085;GO:0055085;	-	-	Similar to Arabidopsis thaliana (Fragment).(Os04t0233400-01);Similar to cDNA clone:006-302-B10, fullinsert sequence. (Os04t0233400-02)
Os01g0756300	120.424	197.193	43.6553	0.221384	-2.17538	1.05601e-30	4.11277e-29	1	31731988	31732949	-	962	-	-	-	-	Conserved hypothetical protein. (Os01t0756300-01)"
Os01g0306400	532.348	911.716	152.981	0.167795	-2.57523	1.15835e-30	4.50512e-29	1	11378620	11380071	+	1452	OsDOG1-like-1	GO:0006351;GO:0006351;GO:0043565;GO:0043565;	-	-	Hypothetical conserved gene. (Os01t0306400-01)"
Os04g0430600	369.069	215.765	522.372	2.42102	1.27562	1.34052e-30	5.19222e-29	4	21350888	21353253	+	1384	-	GO:0004672;GO:0005524;GO:0006468;GO:0016020;GO:0016021;GO:0016021;	-	-	Similar to OSIGBa0160I14.1 protein. (Os04t0430600-01)
Os03g0190100	636.443	873.691	399.194	0.456905	-1.13003	1.40318e-30	5.42747e-29	3	4697347	4700133	-	1704	prenyltransferase 1	GO:0004659;GO:0004659;GO:0004659;GO:0009507;GO:0009507;GO:0009772;GO:0009772;GO:0010236;GO:0010236;GO:0016020;GO:0016021;GO:0016021;GO:0016021;GO:0016740;GO:0016765;GO:0016765;GO:0032194;GO:0032194;GO:0042371;GO:0042371;GO:0042372;GO:0042372;GO:0042372;GO:0042372;	K02548	-	UbiA prenyltransferase family protein.(Os03t0190100-01)
Os07g0110000	559.468	356.068	762.869	2.14248	1.09928	1.50984e-30	5.83205e-29	7	548481	554208	+	5612	-	GO:0016020;GO:0016021;GO:0016021;GO:0016020;GO:0016021;GO:0016021;	-	-	Conserved hypothetical protein. (Os07t0110000-01);Hypothetical conserved gene. (Os07t0110000-02)
Os08g0374600	52.8768	98.227	7.52666	0.0766251	-3.70604	1.55587e-30	6.00165e-29	8	17558610	17559521	-	588	RECEPTOR-LIKE CYTOPLASMIC KINASE 253	GO:0004672;GO:0004672;GO:0004674;GO:0004713;GO:0004713;GO:0005509;GO:0005524;GO:0005524;GO:0005886;GO:0006468;GO:0006468;GO:0007166;GO:0016020;GO:0016021;GO:0016301;GO:0016310;GO:0018108;GO:0030247;	-	-	Similar to Receptor kinase-like protein.(Os08t0374600-00)
Os09g0486500	603.794	818.661	388.927	0.475077	-1.07377	1.64142e-30	6.32304e-29	9	18760705	18761574	+	870	STRESS ASSOCIATED PROTEIN GENE 1	GO:0003677;GO:0003677;GO:0008270;GO:0008270;GO:0046872;	-	-	A20/AN1 zinc-finger protein, Response to multiplebiotic stresses, Regulation of abiotic stress responses(Os09t0486500-02)
Os12g0502800	616.325	865.701	366.948	0.423874	-1.23829	1.78512e-30	6.86726e-29	12	19161739	19165120	-	2119	-	GO:0016020;GO:0016021;GO:0016021;GO:0016021;GO:0022857;GO:0022857;GO:0055085;GO:0071705;GO:0071705;GO:0005274;GO:0015505;GO:0015720;GO:0016020;GO:0016020;GO:0016021;GO:0016021;GO:0016021;GO:0022857;GO:0022857;GO:0055085;GO:0071705;GO:0071705;GO:1903791;GO:0016020;GO:0016021;GO:0016021;GO:0016021;GO:0022857;GO:0022857;GO:0055085;GO:0071705;GO:0071705;	-	-	Similar to Ureide permease 2. (Os12t0502800-02);Similar to Ureide permease 2. (Os12t0502800-03);Similarto Ureide permease 2. (Os12t0502800-04)
Os04g0530700	113.021	40.2905	185.751	4.61029	2.20486	1.94139e-30	7.45825e-29	4	26543241	26546917	-	2525	-	GO:0004553;GO:0004553;GO:0005773;GO:0005774;GO:0005774;GO:0005975;GO:0005975;GO:0009044;GO:0009505;GO:0016787;GO:0031222;GO:0045493;GO:0046556;	-	-	Similar to Beta-D-xylosidase. (Os04t0530700-01)"
Os03g0305600	6391.88	8852.92	3930.84	0.444016	-1.17132	2.05053e-30	7.86686e-29	3	10848558	10849987	+	839	-	GO:0003333;GO:0005744;GO:0005744;GO:0015171;GO:0016020;GO:0016021;GO:0030150;GO:0030150;GO:0031305;GO:0031305;GO:0031359;GO:0034220;	-	-	Mitochondrial import inner membrane translocase,subunit Tim17/22 family protein. (Os03t0305600-01)
Os09g0394300	475.284	658.372	292.197	0.443818	-1.17196	2.88414e-30	1.10201e-28	9	13631743	13640237	-	1605	glycoside hydrolase OsGH9B11	GO:0000272;GO:0003824;GO:0003824;GO:0004553;GO:0004553;GO:0005576;GO:0005975;GO:0005975;GO:0005975;GO:0008152;GO:0008810;GO:0008810;GO:0016787;GO:0016798;GO:0030245;GO:0030245;GO:0071555;	-	-	Glycoside hydrolase, family 9 protein.(Os09t0394300-01)
Os09g0439050	197.878	94.5013	301.255	3.18784	1.67258	3.11549e-30	1.1888e-28	9	16262216	16262997	+	621	-	GO:0003735;GO:0003735;GO:0005622;GO:0005622;GO:0005840;GO:0005840;GO:0006412;GO:0006412;GO:0008097;	-	-	Ribosomal protein L18/L5 domain containing protein.(Os09t0439050-00)
Os09g0494600	36.5435	1.90981	71.1771	37.2692	5.21991	3.36115e-30	1.28082e-28	9	19166367	19167823	+	1348	-	GO:0016020;GO:0016021;GO:0016021;	-	-	Protein of unknown function DUF599 family protein.(Os09t0494600-01)
Os01g0393100	132.811	52.6754	212.946	4.04261	2.01529	3.72223e-30	1.4165e-28	1	16720752	16722617	-	1583	NAC DOMAIN-CONTAINING PROTEIN 26	GO:0003677;GO:0003677;GO:0003677;GO:0005634;GO:0005634;GO:0006351;GO:0006351;GO:0006355;GO:0006355;GO:0006355;	-	-	Similar to CUC2. (Os01t0393100-01)"
Os02g0178100	420.307	658.394	182.221	0.276765	-1.85326	3.82273e-30	1.45279e-28	2	4315391	4316956	+	1370	-	GO:0005515;GO:0005622;GO:0005622;GO:0005634;GO:0005634;GO:0005634;GO:0008270;GO:0008270;GO:0009416;GO:0009909;	-	-	-
Os08g0205800	693.082	928.432	457.732	0.493017	-1.02029	4.14177e-30	1.57193e-28	8	6168352	6169288	+	937	-	-	-	-	Hypothetical conserved gene. (Os08t0205800-01)"
Os12g0514000	156.916	53.8998	259.933	4.82252	2.26979	4.23806e-30	1.60632e-28	12	19896368	19898637	-	1853	-	GO:0005215;GO:0005215;GO:0005351;GO:0005351;GO:0005355;GO:0005355;GO:0005887;GO:0008643;GO:0008645;GO:0016020;GO:0016020;GO:0016020;GO:0016021;GO:0016021;GO:0016021;GO:0022857;GO:0022857;GO:0046323;GO:0046323;GO:0055085;GO:0055085;GO:1902600;GO:1904659;	-	-	Similar to Sorbitol transporter. (Os12t0514000-01)"
Os01g0886200	73.1098	17.4848	128.735	7.36266	2.88023	4.72505e-30	1.78611e-28	1	38500880	38505086	+	1406	MADS BOX GENE 21	GO:0000977;GO:0000977;GO:0003677;GO:0003677;GO:0003677;GO:0003700;GO:0003700;GO:0005634;GO:0005634;GO:0005634;GO:0006351;GO:0006351;GO:0006355;GO:0006355;GO:0006355;GO:0045944;GO:0045944;GO:0046983;GO:0046983;GO:0048481;	-	-	Similar to AGAMOUS homolog. (Os01t0886200-01)"
Os09g0133600	1451.57	1970.71	932.429	0.473145	-1.07965	5.27087e-30	1.98712e-28	9	2549092	2552721	+	1248	PAP2	GO:0009507;GO:0009507;GO:0009536;	-	-	Fibrillin-like protein. (Os09t0133600-01);PAPfibrillin family protein. (Os09t0133600-02)
Os12g0605100	233.74	119.505	347.974	2.91179	1.54191	6.77566e-30	2.54425e-28	12	25536142	25538883	-	1637	-	GO:0003779;GO:0005774;GO:0051015;	-	-	Conserved hypothetical protein. (Os12t0605100-01)"
Os04g0602100	99.2553	166.422	32.0884	0.192813	-2.37472	7.65969e-30	2.86858e-28	4	30385512	30388334	+	1559	-	GO:0000302;GO:0000302;GO:0004130;GO:0004130;GO:0004601;GO:0004601;GO:0004601;GO:0004601;GO:0006979;GO:0006979;GO:0009535;GO:0020037;GO:0020037;GO:0034599;GO:0034599;GO:0042744;GO:0042744;GO:0055114;GO:0055114;GO:0098869;GO:0004601;GO:0004601;GO:0006979;GO:0006979;GO:0020037;GO:0020037;GO:0055114;GO:0055114;GO:0098869;	K00434	[EC:1.11.1.11]	Plant ascorbate peroxidase domain containingprotein. (Os04t0602100-01);Similar to B0403H10-OSIGBa0105A11.15 protein. (Os04t0602100-02)
Os04g0465300	475.933	295.972	655.894	2.21607	1.148	7.70676e-30	2.88239e-28	4	23242302	23243199	-	684	-	-	-	-	-
Os02g0130700	39.9222	3.16028	76.6841	24.265	4.6008	1.11346e-29	4.14253e-28	2	1600567	1600896	+	330	-	-	-	-	Hypothetical genes. (Os02t0130700-00)"
Os05g0180300	147.31	53.1831	241.436	4.53972	2.1826	1.17061e-29	4.34941e-28	5	4813366	4815407	-	2042	-	GO:0005515;	-	-	Leucine-rich repeat, plant specific containingprotein. (Os05t0180300-01)
Os02g0803300	607.867	820.599	395.135	0.481521	-1.05433	1.19634e-29	4.43334e-28	2	34255764	34260552	+	2175	-	GO:0005543;GO:0005543;GO:0005545;GO:0005545;GO:0030136;GO:0030136;GO:0030276;GO:0030276;GO:0048268;GO:0048268;	-	-	Epsin-like, N-terminal domain containing protein.(Os02t0803300-01)
Os02g0625300	320.616	475.168	166.064	0.349485	-1.5167	1.56726e-29	5.79272e-28	2	24934934	24936452	+	1402	PHOSPHOENOL PYRUVATE CARBOXYLASE KINASE2	GO:0000166;GO:0004672;GO:0004672;GO:0004674;GO:0004674;GO:0004683;GO:0005516;GO:0005524;GO:0005524;GO:0005524;GO:0005634;GO:0005737;GO:0006468;GO:0006468;GO:0009738;GO:0009931;GO:0016301;GO:0016310;GO:0018105;GO:0035556;GO:0046777;	-	-	Similar to PEPC kinase. (Os02t0625300-00)"
Os01g0885200	263.559	142.059	385.06	2.71057	1.4386	1.68477e-29	6.21081e-28	1	38448148	38450486	-	2339	-	GO:0016020;GO:0016021;GO:0016021;GO:0016020;GO:0016021;GO:0016021;	-	-	Uncharacterised conserved protein UCP031277 domaincontaining protein. (Os01t0885200-01);Hypotheticalconserved gene. (Os01t0885200-02)
Os04g0599400	441.244	611.736	270.753	0.442599	-1.17593	1.77839e-29	6.5474e-28	4	30241622	30246571	+	1377	-	GO:0016020;GO:0016020;GO:0017121;GO:0017121;GO:0017128;GO:0017128;	-	-	Scramblase family protein. (Os04t0599400-01)"
Os05g0369500	43.1958	4.39947	81.9921	18.6368	4.22008	2.10516e-29	7.73032e-28	5	17756959	17758997	-	2039	EXOCYST SUBUNIT EXO70 FAMILY PROTEIN FX3	GO:0000145;GO:0000145;GO:0006887;GO:0006887;GO:0006887;GO:0015031;GO:0015031;	-	-	Exo70 exocyst complex subunit domain containingprotein. (Os05t0369500-01)
Os12g0270300	213.618	320.304	106.931	0.333842	-1.58276	2.32073e-29	8.51085e-28	12	9782561	9786758	-	3454	-	GO:0005886;GO:0005886;GO:0006952;GO:0006952;GO:0007165;GO:0007165;GO:0043531;GO:0043531;GO:0043531;GO:0043531;	-	-	NB-ARC domain containing protein. (Os12t0270300-01);Hypothetical conserved gene. (Os12t0270300-02)
Os09g0127700	8911.58	12771.3	5051.89	0.395567	-1.33801	2.45705e-29	8.99911e-28	9	2123405	2124075	-	671	-	GO:0016020;GO:0016021;GO:0016021;	-	-	Conserved hypothetical protein. (Os09t0127700-01)"
Os10g0138600	111.147	40.03	182.263	4.55317	2.18687	2.6719e-29	9.77335e-28	10	2386145	2387780	+	1636	F-box protein 529, endosperm-specific gene 132	GO:0005515;	-	-	Cyclin-like F-box domain containing protein.(Os10t0138600-01)
Os07g0470700	241.688	356.924	126.452	0.354283	-1.49703	2.82951e-29	1.03232e-27	7	16857192	16862625	+	1509	-	GO:0009507;GO:0009534;GO:0009535;GO:0009535;GO:0009941;GO:0009941;GO:0016020;	-	-	PAP fibrillin family protein. (Os07t0470700-01)"
Os01g0170300	272.644	128.424	416.865	3.246	1.69866	2.86698e-29	1.04464e-27	1	3621211	3625338	+	4008	-	GO:0000166;GO:0004672;GO:0004672;GO:0004672;GO:0004674;GO:0004674;GO:0005515;GO:0005524;GO:0005524;GO:0005524;GO:0006468;GO:0006468;GO:0009506;GO:0016020;GO:0016021;GO:0016021;GO:0016301;GO:0016310;GO:0016740;GO:0046777;	-	-	Serine/threonine protein kinase-related domaincontaining protein. (Os01t0170300-01)
Os05g0574900	306.772	172.739	440.805	2.55186	1.35155	2.97965e-29	1.08429e-27	5	28640262	28641986	+	1725	SLENDER RICE LIKE 2	GO:0003700;GO:0003700;GO:0005634;GO:0005634;GO:0006351;GO:0006351;GO:0006355;GO:0006355;GO:0006355;GO:0006355;GO:0009723;GO:0009723;GO:0009737;GO:0009737;GO:0009863;GO:0009863;GO:0009867;GO:0009867;GO:0009938;GO:0009938;GO:0010187;GO:0010187;GO:0042538;GO:0042538;GO:0043565;GO:0043565;GO:2000033;GO:2000033;GO:2000377;GO:2000377;	-	-	GRAS transcription factor domain containing protein.(Os05t0574900-01)
Os04g0574200	1215.52	808.154	1622.89	2.00814	1.00586	3.23372e-29	1.17373e-27	4	28910272	28911853	-	1582	FASCICLIN-LIKE ARABINOGALACTAN PROTEIN 1	GO:0046658;	-	-	FAS1 domain domain containing protein.(Os04t0574200-01)
Os11g0533400	4972.22	7403.99	2540.46	0.34312	-1.54321	3.5665e-29	1.2912e-27	11	19430389	19431158	-	770	-	-	-	-	Conserved hypothetical protein. (Os11t0533400-01)"
Os07g0271000	595.636	835.344	355.928	0.426085	-1.23079	4.44924e-29	1.60873e-27	7	9982698	9988539	-	1793	-	GO:0005092;GO:0005092;GO:0005093;GO:0005093;GO:0005622;GO:0005622;GO:0007264;GO:0007264;GO:0015031;GO:0015031;GO:0050790;	K17255	-	Similar to GDP dissociation inhibitor proteinOsGDI1. (Os07t0271000-01)
Os05g0357100	420.934	585.432	256.437	0.438031	-1.1909	4.72002e-29	1.70445e-27	5	16918923	16925020	+	2213	-	GO:0003676;GO:0003676;GO:0005634;GO:0005634;GO:0005737;GO:0005737;GO:0006139;GO:0006139;GO:0008408;GO:0008408;GO:0008408;GO:0090305;	-	-	3'-5' exonuclease domain containing protein.(Os05t0357100-01)
Os04g0434400	12393.5	16582.7	8204.29	0.494749	-1.01523	5.81139e-29	2.09055e-27	4	21595744	21597780	+	1356	endosperm-specific gene 66	GO:0016020;GO:0016021;	-	-	Similar to H0823A09.7 protein. (Os04t0434400-01)"
Os10g0397900	94.1603	30.3005	158.02	5.21509	2.38269	6.49305e-29	2.32869e-27	10	13392913	13402342	+	949	HAP2 SUBUNIT OF CCAAT-BOX BINDING COMPLEX	GO:0003700;GO:0003700;GO:0006355;GO:0006355;	-	-	CCAAT-binding transcription factor, subunit B domaincontaining protein. (Os10t0397900-00)
Os04g0578550	650.232	869.459	431.006	0.495718	-1.01241	1.14462e-28	4.06075e-27	4	29163356	29165144	+	798	-	-	-	-	Hypothetical conserved gene. (Os04t0578550-00)"
Os04g0689700	135.492	55.8426	215.142	3.85266	1.94585	1.15195e-28	4.08164e-27	4	35280703	35282692	+	1464	-	GO:0003676;GO:0003676;GO:0003723;	-	-	RNA recognition motif, RNP-1 domain containingprotein. (Os04t0689700-01)
Os01g0920100	461.719	634.934	288.504	0.454384	-1.13802	1.58376e-28	5.59761e-27	1	40167809	40170157	+	1107	-	-	-	-	Conserved hypothetical protein. (Os01t0920100-01)"
Os09g0452900	178.017	272.141	83.8928	0.30827	-1.69773	1.92382e-28	6.78255e-27	9	16980037	16983867	-	1687	-	GO:0000139;GO:0000139;GO:0005783;GO:0005794;GO:0005794;GO:0006486;GO:0006486;GO:0006486;GO:0008378;GO:0008378;GO:0016020;GO:0016020;GO:0016020;GO:0016021;GO:0016021;GO:0016740;GO:0016757;GO:0048531;	K20855	[EC:2.4.1.-]	Glycosyl transferase, family 31 protein.(Os09t0452900-01)
Os05g0237200	308.89	148.78	469	3.15231	1.65641	2.40654e-28	8.47384e-27	5	8371897	8376033	-	2038	-	GO:0016020;GO:0016021;GO:0016021;GO:0055114;GO:0055114;	-	-	Cytochrome b561, eukaryote domain containingprotein. (Os05t0237200-01);Non-protein coding transcript.(Os05t0237200-02)
Os01g0596700	84.4539	25.4409	143.467	5.63923	2.4955	3.84686e-28	1.34783e-26	1	23408623	23411171	+	1894	-	GO:0016829;GO:0016829;	-	-	FBD domain containing protein. (Os01t0596700-01)"
Os07g0145400	173.557	82.0828	265.03	3.22882	1.69101	4.05982e-28	1.41893e-26	7	2313447	2318963	-	4033	-	GO:0004672;GO:0004672;GO:0004674;GO:0005515;GO:0005524;GO:0005524;GO:0005886;GO:0006468;GO:0006468;GO:0006468;GO:0016020;GO:0016021;GO:0016021;GO:0016301;GO:0016310;	-	-	Protein kinase, core domain containing protein.(Os07t0145400-01)
Os12g0437800	92.6622	162.333	22.9917	0.141634	-2.81977	4.64659e-28	1.61403e-26	12	14411366	14412019	-	452	Sci1, PR6	GO:0004867;GO:0004867;GO:0009611;GO:0009611;GO:0010951;	-	-	Similar to MPI. (Os12t0437800-01)"
Os12g0538800	130.214	48.8898	211.538	4.32682	2.11331	5.29955e-28	1.83859e-26	12	21488044	21493700	+	2595	-	GO:0005515;GO:0005829;	-	-	Kelch-type beta propeller domain containing protein.(Os12t0538800-01)
Os06g0726100	123.754	198.38	49.1272	0.247642	-2.01367	5.67865e-28	1.96529e-26	6	30887215	30888383	+	1169	CHITINASE 3	GO:0000272;GO:0000272;GO:0004568;GO:0004568;GO:0004568;GO:0005975;GO:0005975;GO:0005975;GO:0006032;GO:0006032;GO:0006032;GO:0006040;GO:0006040;GO:0006952;GO:0008061;GO:0008061;GO:0008061;GO:0008061;GO:0008152;GO:0008843;GO:0008843;GO:0016231;GO:0016231;GO:0016787;GO:0016798;GO:0016998;GO:0016998;GO:0050832;GO:0050832;	-	-	Similar to Seed chitinase-c. (Os06t0726100-01)"
Os06g0301100	496.943	676.83	317.057	0.468444	-1.09405	6.81115e-28	2.34288e-26	6	11244763	11248655	-	995	-	GO:0016020;GO:0016020;GO:0016020;GO:0016021;GO:0016021;	-	-	Similar to OSIGBa0124N08.6 protein. (Os06t0301100-01)
Os04g0553650	565.371	760.758	369.985	0.486337	-1.03997	6.96655e-28	2.39343e-26	4	27708143	27708454	-	225	-	GO:0005618;GO:0005618;GO:0016787;GO:0030599;GO:0030599;GO:0030599;GO:0042545;GO:0042545;GO:0045330;GO:0045330;GO:0045490;	-	-	Similar to Pectinesterase. (Os04t0553650-00)"
Os11g0146100	109.57	40.5949	178.545	4.39821	2.13692	8.77042e-28	3.00951e-26	11	2087799	2089433	-	1635	-	GO:0016301;GO:0016310;	K00889	[EC:2.7.1.68]	Similar to AtPIP5K1. (Os11t0146100-01)"
Os06g0160200	75.2899	20.7063	129.874	6.27219	2.64897	9.56427e-28	3.27794e-26	6	3057083	3059016	-	1416	GDSL ESTERASE/LIPASE PROTEIN 80	GO:0016788;GO:0016788;	-	-	Similar to Lanatoside 15'-O-acetylesteraseprecursor. (Os06t0160200-01)
Os05g0435500	571.764	374.368	769.161	2.05456	1.03883	9.70695e-28	3.32281e-26	5	21315830	21320460	-	4631	-	-	-	-	Conserved hypothetical protein. (Os05t0435500-01);Conserved hypothetical protein. (Os05t0435500-02);Conserved hypothetical protein. (Os05t0435500-03)
Os03g0304800	184.675	89.8723	279.478	3.10973	1.63679	9.87143e-28	3.37503e-26	3	10804094	10806772	-	627	-	-	-	-	Lg106-like family protein. (Os03t0304800-01)"
Os02g0513100	206.078	105.16	306.996	2.91933	1.54564	1.03325e-27	3.52839e-26	2	18454408	18457136	-	1562	SWEET15	GO:0005886;GO:0005887;GO:0005887;GO:0008643;GO:0008643;GO:0008643;GO:0016020;GO:0016021;GO:0016021;GO:0016021;GO:0016021;GO:0034219;GO:0051119;GO:0051119;GO:0051119;	-	-	Similar to MtN3 protein precursor. (Os02t0513100-01)
Os01g0214600	381.208	206.416	555.999	2.69359	1.42953	1.06866e-27	3.6449e-26	1	6267440	6270770	+	1412	GDSL ESTERASE/LIPASE PROTEIN 2	GO:0016788;GO:0016788;	-	-	Lipase, GDSL domain containing protein.(Os01t0214600-01)
Os04g0618400	14073.3	20052.1	8094.56	0.403677	-1.30873	1.08109e-27	3.68287e-26	4	31410510	31410971	+	462	-	-	-	-	Similar to H0313F03.13 protein. (Os04t0618400-01)"
Os06g0133600	469.533	297.055	642.012	2.16126	1.11187	1.08288e-27	3.68454e-26	6	1789916	1791294	+	1379	-	GO:0009505;GO:0009505;GO:0009506;GO:0009506;GO:0080167;GO:0080167;GO:0009505;GO:0009506;GO:0080167;	-	-	Phosphate-induced protein 1 conserved region familyprotein. (Os06t0133600-01);Phosphate-induced protein 1conserved region family protein. (Os06t0133600-02)
Os03g0307000	224.801	331.951	117.651	0.354424	-1.49645	1.09848e-27	3.73312e-26	3	10913852	10916716	+	1151	-	GO:0005783;	-	-	Conserved hypothetical protein. (Os03t0307000-01)"
Os06g0681000	154.83	239.865	69.7953	0.290978	-1.78102	1.26413e-27	4.28576e-26	6	28377422	28378136	+	715	-	GO:0003676;GO:0003964;GO:0003964;GO:0006278;GO:0008270;	-	-	Conserved hypothetical protein. (Os06t0681000-01)"
Os01g0782800	361.744	507.979	215.509	0.424249	-1.23702	1.39088e-27	4.70984e-26	1	33168429	33172680	-	2038	CYCLIC NUCLEOTIDE GATED CHANNEL 1	GO:0005216;GO:0005216;GO:0005249;GO:0005887;GO:0006811;GO:0006811;GO:0006811;GO:0016020;GO:0016020;GO:0016020;GO:0016021;GO:0016021;GO:0034220;GO:0042391;GO:0055085;GO:0055085;GO:0071805;	-	-	Similar to Cyclic nucleotide-gated ion channel 4(AtCNGC4) (Cyclic nucleotide-and calmodulin-regulated ionchannel 4) (AtHLM1). (Os01t0782800-00)
Os06g0152800	87.8407	148.085	27.5965	0.186356	-2.42387	1.63114e-27	5.49053e-26	6	2724137	2726538	-	1481	-	-	-	-	Conserved hypothetical protein. (Os06t0152800-01)"
Os10g0377000	56.8442	11.6396	102.049	8.7674	3.13215	1.95551e-27	6.57455e-26	10	12021772	12024125	+	973	-	-	-	-	Conserved hypothetical protein. (Os10t0377000-01)"
Os05g0397300	227.911	335.435	120.388	0.358901	-1.47834	1.99508e-27	6.69965e-26	5	19327470	19331484	-	3086	-	-	-	-	Conserved hypothetical protein. (Os05t0397300-02);Hypothetical conserved gene. (Os05t0397300-03)
Os05g0592300	242.86	130.855	354.866	2.7119	1.4393	2.00182e-27	6.71429e-26	5	29507007	29509972	+	1968	-	GO:0016702;GO:0016702;GO:0055114;GO:0055114;GO:0055114;GO:0016702;GO:0016702;GO:0055114;GO:0055114;	K10712	[EC:1.13.11.19]	Protein of unknown function DUF1637 family protein.(Os05t0592300-01);Similar to Cupin, RmlC-type.(Os05t0592300-02)
Os07g0109400	245.619	133.323	357.915	2.68457	1.42469	2.02026e-27	6.76813e-26	7	515866	521916	+	3882	-	GO:0051513;GO:0051513;	-	-	Conserved hypothetical protein. (Os07t0109400-01)"
Os03g0249700	601.659	804.125	399.193	0.496432	-1.01033	2.27865e-27	7.60672e-26	3	7907082	7907812	-	731	-	GO:0016020;GO:0016021;GO:0016021;GO:0016020;GO:0016021;GO:0016021;	-	-	Conserved hypothetical protein. (Os03t0249700-01);Conserved hypothetical protein. (Os03t0249700-02)
Os03g0240700	509.225	689.81	328.641	0.476422	-1.06969	2.46602e-27	8.20314e-26	3	7446000	7449581	-	871	-	GO:0005783;GO:0005783;GO:0005789;GO:0005789;GO:0005887;GO:0006886;GO:0006886;GO:0006888;GO:0006888;GO:0016020;GO:0016021;GO:0016021;GO:0016021;GO:0070973;GO:0070973;	-	-	Similar to Erwinia induced protein 2. (Os03t0240700-01)
Os03g0327100	313.602	182.631	444.574	2.43428	1.2835	2.67557e-27	8.88975e-26	3	11937445	11939473	-	1795	CUP SHAPED COTYLEDON 1	GO:0003677;GO:0003677;GO:0003677;GO:0005634;GO:0005634;GO:0006351;GO:0006351;GO:0006355;GO:0006355;GO:0006355;	-	-	Similar to CUC1. (Os03t0327100-01)"
Os04g0460600	237.435	127.986	346.885	2.71034	1.43847	3.67798e-27	1.21631e-25	4	22994561	22996624	+	1546	NAC DOMAIN-CONTAINING PROTEIN 2	GO:0003677;GO:0003677;GO:0003677;GO:0005634;GO:0005634;GO:0006351;GO:0006351;GO:0006355;GO:0006355;GO:0006355;GO:0003677;GO:0003677;GO:0003677;GO:0005634;GO:0005634;GO:0006351;GO:0006351;GO:0006355;GO:0006355;GO:0006355;	-	-	Similar to H0219H12.10 protein. (Os04t0460600-01);NAC transcription factor, Regulation of shootbranching, plant height and flowering time (Os04t0460600-02)
Os08g0402500	311.007	440.649	181.365	0.411586	-1.28073	4.85558e-27	1.59827e-25	8	19206651	19207802	+	900	-	GO:0016020;GO:0016021;GO:0016021;	-	-	Protein of unknown function DUF761, plant domaincontaining protein. (Os08t0402500-01)
Os10g0162400	229.832	122.858	336.806	2.74141	1.45492	4.8863e-27	1.60651e-25	10	3979229	3983411	+	3190	-	-	-	-	Protein of unknown function DUF869, plant familyprotein. (Os10t0162400-01)
Os12g0630500	58.3297	105.991	10.6679	0.100648	-3.3126	4.89253e-27	1.60669e-25	12	26980121	26981082	-	962	-	-	-	-	Similar to Thaumatin-like protein. (Os12t0630500-01)
Os05g0551500	156.905	67.6027	246.207	3.64198	1.86472	5.06658e-27	1.66192e-25	5	27412286	27414368	-	1871	endosperm-specific gene 78	-	-	-	Protein of unknown function DUF1639 family protein.(Os05t0551500-01);Protein of unknown function DUF1639family protein. (Os05t0551500-02)
Os07g0420000	217.043	113.641	320.445	2.81982	1.4956	5.12156e-27	1.67801e-25	7	13443292	13445654	+	1766	-	-	-	-	Conserved hypothetical protein. (Os07t0420000-01)"
Os08g0135400	129.986	54.5018	205.47	3.76996	1.91455	5.26716e-27	1.72371e-25	8	2007908	2011520	+	1647	-	GO:0004842;GO:0004842;GO:0005634;GO:0005634;GO:0005737;GO:0005737;GO:0009611;GO:0009611;GO:0009867;GO:0009867;GO:0016567;GO:0042742;GO:0042742;	K16280	[EC:2.3.2.27]	-
Os11g0508600	84.7329	26.7823	142.683	5.32752	2.41346	6.27824e-27	2.05222e-25	11	18171707	18174478	-	1492	11N3	GO:0005886;GO:0005887;GO:0005887;GO:0008515;GO:0008515;GO:0008643;GO:0015770;GO:0015770;GO:0016020;GO:0016021;GO:0016021;GO:0016021;GO:0016021;GO:0034219;GO:0051119;GO:0051119;GO:0051119;	-	-	Sugar transporter, TAL effector-mediatedsusceptibility to bacterial pathogen (Os11t0508600-01)
Os07g0141400	129.227	54.1442	204.309	3.77342	1.91587	6.57668e-27	2.14482e-25	7	2136871	2138335	-	1119	PHOTOSYSTEM II SUBUNIT	GO:0005509;GO:0005509;GO:0009523;GO:0009523;GO:0009654;GO:0009654;GO:0015979;GO:0015979;GO:0019898;GO:0019898;GO:0005509;GO:0005509;GO:0009507;GO:0009523;GO:0009523;GO:0009536;GO:0009654;GO:0009654;GO:0015979;GO:0015979;GO:0019898;GO:0019898;	K02717	-	Similar to 23 kDa polypeptide of photosystem II.(Os07t0141400-01);Similar to 23 kDa polypeptide ofphotosystem II. (Os07t0141400-02)
Os01g0966100	510.614	690.249	330.979	0.479506	-1.06038	6.72941e-27	2.1921e-25	1	42609407	42612433	+	1367	ABC TRANSPORTER D FAMILY MEMBER 2	GO:0000166;GO:0005524;GO:0005524;GO:0005524;GO:0016887;GO:0016887;	K05677	-	Similar to Peroxisomal ABC transporter.(Os01t0966100-01)
Os09g0369500	8249.65	11713.4	4785.89	0.408582	-1.2913	6.8045e-27	2.21401e-25	9	12263316	12267430	-	1722	endosperm-specific gene 127	-	-	-	Conserved hypothetical protein. (Os09t0369500-01);Hypothetical conserved gene. (Os09t0369500-02)
Os08g0398800	468.881	638.42	299.341	0.468878	-1.09271	7.81184e-27	2.53885e-25	8	19031551	19033254	-	1101	-	GO:0003729;GO:0003729;GO:0003729;GO:0005524;GO:0005849;GO:0005849;GO:0005849;GO:0006298;GO:0006378;GO:0006378;GO:0006397;GO:0006812;GO:0006813;GO:0015299;GO:0016020;GO:0016021;GO:0016021;GO:0016787;GO:0016787;GO:0017091;GO:0030983;GO:0055085;GO:1902600;	K14397	-	Cleavage and polyadenylation specificity factor, 25kDa subunit domain containing protein. (Os08t0398800-02)
Os10g0139300	63.8569	15.4027	112.311	7.29163	2.86624	8.35254e-27	2.70835e-25	10	2422073	2426565	-	1565	Paternally Expressed Gene2	GO:0004842;GO:0004842;GO:0005515;GO:0016567;GO:0031146;GO:0031146;	-	-	F-box domain containing protein, Regulation of seeddevelopment (Os10t0139300-01)
Os12g0420400	75.5445	21.8479	129.241	5.91551	2.5645	8.50689e-27	2.75209e-25	12	13115340	13117325	+	1256	PHOTOSYSTEM I SUBUNIT	GO:0009507;GO:0009522;GO:0009522;GO:0009534;GO:0009535;GO:0009535;GO:0009538;GO:0009538;GO:0009579;GO:0009941;GO:0010287;GO:0015979;GO:0015979;GO:0016020;GO:0016020;GO:0016021;GO:0016021;GO:0019904;GO:0009522;GO:0009522;GO:0009535;GO:0009538;GO:0009538;GO:0015979;GO:0015979;GO:0016020;GO:0016021;GO:0016021;	K02699	-	Similar to Photosystem I reaction center subunit XI,chloroplast precursor (PSI- L) (PSI subunit V).(Os12t0420400-01);Similar to Photosystem I reaction centersubunit XI, chloroplast precursor (PSI- L) (PSI subunit V).(Os12t0420400-02);Similar to Photosystem I reaction centersubunit XI, chloroplastic. (Os12t0420400-03)
Os10g0450900	865.209	1305.44	424.976	0.325542	-1.61908	9.01745e-27	2.91392e-25	10	16428860	16429924	-	1065	-	GO:0005576;GO:0005576;GO:0005618;GO:0005618;GO:0071555;GO:0071555;	-	-	-
Os10g0416500	159.159	244.244	74.0737	0.303277	-1.72129	9.55404e-27	3.08028e-25	10	14590045	14591113	+	1069	pathogenesis-related protein 8, Chitinase 1	GO:0004553;GO:0004553;GO:0004568;GO:0004568;GO:0005576;GO:0005576;GO:0005975;GO:0005975;GO:0006032;GO:0006032;GO:0008061;GO:0008061;GO:0008152;GO:0016787;GO:0016798;	-	-	Similar to Chitinase 1 precursor (EC 3.2.1.14)(Tulip bulb chitinase-1) (TBC-1). (Os10t0416500-04)
Os06g0523300	136.543	46.6476	226.439	4.85424	2.27925	1.17708e-26	3.77348e-25	6	19333952	19334517	-	566	-	-	-	-	Conserved hypothetical protein. (Os06t0523300-01)"
Os05g0529400	195.414	291.853	98.9743	0.339123	-1.56012	1.37821e-26	4.40824e-25	5	26292353	26294611	+	1908	-	GO:0043130;GO:0043130;	-	-	Similar to ubiquitin domain containing 1.(Os05t0529400-01);Similar to ubiquitin domain containing 1.(Os05t0529400-02)
Os04g0398000	480.671	651.164	310.179	0.476345	-1.06992	1.65051e-26	5.25543e-25	4	19651665	19656024	+	3852	ETHYLENE RESPONSE FACTOR 101	GO:0003677;GO:0003677;GO:0003677;GO:0003700;GO:0003700;GO:0005634;GO:0005634;GO:0006351;GO:0006351;GO:0006355;GO:0006355;GO:0006355;GO:0008121;GO:0016020;GO:0016491;GO:0016679;GO:0022900;GO:0051537;GO:0055114;GO:0003677;GO:0003677;GO:0003677;GO:0003700;GO:0003700;GO:0005634;GO:0005634;GO:0006351;GO:0006351;GO:0006355;GO:0006355;GO:0006355;	-	-	Pathogenesis-related transcriptional factor and ERFdomain containing protein. (Os04t0398000-01);Pathogenesis-related transcriptional factor and ERF domain containingprotein. (Os04t0398000-02)
Os12g0576700	173.045	84.4259	261.664	3.09933	1.63196	1.95132e-26	6.20626e-25	12	23810618	23814363	-	2018	PURPLE ACID PHOSPHATASE 1C	GO:0003993;GO:0003993;GO:0003993;GO:0016311;GO:0016787;GO:0016787;GO:0016787;GO:0046872;GO:0046872;	K22390	-	Similar to Diphosphonucleotide phosphatase 1precursor. (Os12t0576700-01)
Os07g0560400	32.5126	63.3011	1.72399	0.0272347	-5.19841	2.13171e-26	6.76476e-25	7	22374836	22376769	+	1934	-	-	-	-	Hypothetical protein. (Os07t0560400-01)"
Os07g0561800	47.9108	7.94057	87.8809	11.0673	3.46824	2.46682e-26	7.81067e-25	7	22427661	22429638	+	1978	-	GO:0016020;GO:0016021;GO:0016021;GO:0016021;GO:0022857;GO:0022857;GO:0055085;GO:0055085;GO:0016020;GO:0016021;GO:0016021;GO:0016021;GO:0022857;GO:0055085;	-	-	Similar to carbohydrate transporter/ sugar porter.(Os07t0561800-01);Similar to carbohydrate transporter/sugar porter. (Os07t0561800-02)
Os03g0596400	55.9642	11.5677	100.361	8.6759	3.11701	2.69976e-26	8.53867e-25	3	22184257	22187943	-	2828	-	GO:0005655;	-	-	Conserved hypothetical protein. (Os03t0596400-01)"
Os03g0592500	126.105	35.0694	217.141	6.19175	2.63035	2.90872e-26	9.17904e-25	3	22000043	22001240	+	1109	LHCB, LHCP II, Lhcb2	GO:0009416;GO:0009416;GO:0009507;GO:0009522;GO:0009522;GO:0009523;GO:0009523;GO:0009535;GO:0009535;GO:0009535;GO:0009536;GO:0009579;GO:0009765;GO:0009765;GO:0009768;GO:0009768;GO:0009941;GO:0009941;GO:0010287;GO:0010287;GO:0015979;GO:0016020;GO:0016020;GO:0016020;GO:0016021;GO:0016021;GO:0016168;GO:0016168;GO:0016168;GO:0018298;GO:0018298;GO:0031409;GO:0031409;GO:0046872;GO:0046872;GO:0009507;GO:…	K08913	-	Similar to Photosystem II type II chlorophyll a/bbinding protein (Fragment). (Os03t0592500-01);Similar toChloroplast chlorophyll a-b binding protein (Fragment).(Os03t0592500-02)
Os03g0297600	78.9856	24.1001	133.871	5.55479	2.47373	3.26715e-26	1.02757e-24	3	10418661	10419833	-	1173	-	GO:0004864;GO:0005634;GO:0005737;GO:0009738;GO:0010427;GO:0032515;GO:0038023;GO:0080163;	K14496	-	-
Os10g0138300	47.6807	7.94032	87.4211	11.0098	3.46071	3.47878e-26	1.09292e-24	10	2374615	2378634	+	1775	-	-	-	-	Conserved hypothetical protein. (Os10t0138300-01)"
Os09g0539000	225.696	329.875	121.517	0.368372	-1.44076	3.62241e-26	1.13678e-24	9	21224394	21225635	+	1242	-	-	-	-	Hypothetical conserved gene. (Os09t0539000-00)"
Os02g0170300	65.7161	16.9206	114.512	6.7676	2.75864	3.81978e-26	1.19606e-24	2	3833130	3837135	-	1325	MADS BOX GENE 29	GO:0000977;GO:0000977;GO:0003677;GO:0003677;GO:0003677;GO:0003700;GO:0003700;GO:0005634;GO:0005634;GO:0005634;GO:0005634;GO:0006351;GO:0006351;GO:0006355;GO:0006355;GO:0006355;GO:0019252;GO:0019252;GO:0043068;GO:0043068;GO:0045944;GO:0045944;GO:0046983;GO:0046983;GO:0048316;GO:0048316;	-	-	MADS box transcription factor, Regulator of earlyseed development (Os02t0170300-01)
Os07g0694400	64.3682	16.1822	112.554	6.95543	2.79814	4.79476e-26	1.49638e-24	7	29566093	29571527	-	1191	-	GO:0000139;GO:0000139;GO:0000139;GO:0005794;GO:0009834;GO:0009834;GO:0010417;GO:0010417;GO:0015018;GO:0015018;GO:0016020;GO:0016020;GO:0016020;GO:0016021;GO:0016021;GO:0016740;GO:0016757;GO:0042285;GO:0042285;GO:0071555;GO:0071555;	K20869	[EC:2.4.2.-]	-
Os10g0329400	52.8397	10.2377	95.4417	9.32262	3.22073	5.72381e-26	1.78043e-24	10	9266950	9270320	+	1294	-	-	-	-	Conserved hypothetical protein. (Os10t0329400-00)"
Os02g0743500	350.795	214.034	487.556	2.27793	1.18772	5.81995e-26	1.80834e-24	2	31171975	31180079	+	3910	-	GO:0004672;GO:0004672;GO:0005524;GO:0005524;GO:0006468;GO:0006468;GO:0016301;GO:0016310;GO:0004672;GO:0004672;GO:0004672;GO:0004871;GO:0005524;GO:0005524;GO:0005622;GO:0005622;GO:0006468;GO:0006468;GO:0006468;GO:0016301;GO:0016310;GO:0035556;GO:0035556;	-	-	Similar to EDR1. (Os02t0743500-01);EDR1.(Os02t0743500-02)
Os12g0164300	558.559	758.618	358.5	0.472571	-1.0814	5.83452e-26	1.81088e-24	12	3280331	3283203	+	2016	F-box protein 646	GO:0005515;	-	-	Cyclin-like F-box domain containing protein.(Os12t0164300-01)
Os01g0787400	544.23	728.176	360.283	0.494775	-1.01516	6.03261e-26	1.87031e-24	1	33392410	33395692	+	1044	-	GO:0016020;GO:0016021;GO:0016021;	-	-	Conserved hypothetical protein. (Os01t0787400-01)"
Os05g0183100	101.156	164.938	37.3747	0.226599	-2.14179	6.26399e-26	1.93992e-24	5	4998309	4999626	-	791	WRKY GENE 67	GO:0003677;GO:0003700;GO:0003700;GO:0005634;GO:0005634;GO:0006351;GO:0006351;GO:0006355;GO:0006355;GO:0006355;GO:0043565;GO:0043565;	-	-	Similar to WRKY transcription factor 16 (Fragment).(Os05t0183100-01)
Os06g0596300	652.003	894.696	409.31	0.457484	-1.12821	6.37758e-26	1.97293e-24	6	23467234	23471674	+	2973	-	GO:0000036;GO:0006629;GO:0006631;GO:0006633;GO:0006633;GO:0006633;GO:0009507;GO:0009507;GO:0009536;GO:0016787;GO:0016790;GO:0016790;	K10781	-	Similar to Acyl-ACP thioesterase (Fragment).(Os06t0596300-01)
Os07g0556300	67.8164	18.2388	117.394	6.43651	2.68628	6.61736e-26	2.04041e-24	7	22187436	22189107	-	1630	-	GO:0005515;	-	-	Octicosapeptide/Phox/Bem1p domain containingprotein. (Os07t0556300-01)
Os06g0686600	132.39	57.813	206.966	3.57993	1.83993	6.7314e-26	2.07331e-24	6	28629133	28629904	-	772	-	-	-	-	Protein of unknown function DUF3511 domaincontaining protein. (Os06t0686600-01)
Os06g0127100	261.899	461.14	62.6579	0.135876	-2.87964	9.51288e-26	2.92049e-24	6	1434770	1435533	+	764	-	GO:0003677;GO:0003677;GO:0003677;GO:0003700;GO:0003700;GO:0005634;GO:0005634;GO:0006351;GO:0006351;GO:0006355;GO:0006355;GO:0006355;	-	-	-
Os08g0557600	405.581	555.729	255.432	0.459633	-1.12145	9.81412e-26	3.0097e-24	8	27899853	27903121	+	1720	monodehydroascorbate reductase 4	GO:0005737;GO:0005737;GO:0016491;GO:0016491;GO:0016491;GO:0016656;GO:0016656;GO:0050660;GO:0050660;GO:0055114;GO:0055114;GO:0055114;GO:0016491;GO:0016491;GO:0050660;GO:0050660;GO:0055114;GO:0055114;	K08232	[EC:1.6.5.4]	Similar to Monodehydroascorbate reductase (EC1.6.5.4) (MDAR) (Ascorbate free radical reductase) (AFRreductase). (Os08t0557600-01);Similar to Cytosolicmonodehydroascorbate reductase. (Os08t0557600-02)
Os01g0959100	110.936	44.1846	177.688	4.02149	2.00773	1.04208e-25	3.1923e-24	1	42281274	42281973	-	569	-	GO:0006950;GO:0006950;	-	-	-
Os12g0124500	130.028	33.2835	226.773	6.81337	2.76837	1.10242e-25	3.36983e-24	12	1180372	1181071	+	700	MIF2	GO:0005737;GO:0005737;GO:0046872;GO:0046872;	-	-	ZF-HD homeobox protein Cys/His-rich dimerisationregion domain containing protein. (Os12t0124500-01)
Os01g0915200	455.624	178.157	733.092	4.11487	2.04085	1.43914e-25	4.38961e-24	1	39876458	39877243	+	786	-	GO:0002020;GO:0002020;GO:0004869;GO:0004869;GO:0004869;GO:0004869;GO:0005576;GO:0005576;GO:0006952;GO:0006952;GO:0010466;GO:0010951;GO:0030414;GO:2000117;GO:2000117;	-	-	Similar to cysteine proteinase inhibitor B.(Os01t0915200-01)
Os03g0786500	442.93	602.079	283.782	0.471337	-1.08517	1.4529e-25	4.41729e-24	3	32656085	32660637	-	1471	-	GO:0003676;GO:0003676;GO:0003677;GO:0003677;GO:0003677;GO:0003916;GO:0003916;GO:0003916;GO:0003917;GO:0003917;GO:0003917;GO:0005634;GO:0005634;GO:0006265;GO:0006265;GO:0006265;GO:0008270;GO:0008270;GO:0016853;	-	-	Similar to Glycine-rich protein 2. (Os03t0786500-01)
Os08g0280200	77.0263	23.7803	130.272	5.47815	2.45369	1.46834e-25	4.45943e-24	8	10922470	10936171	+	7107	-	GO:0004721;GO:0006470;GO:0016787;GO:0004721;GO:0006470;GO:0016787;GO:0016020;GO:0016021;GO:0016021;	-	-	Tensin phosphatase, C2 domain domain containingprotein. (Os08t0280200-01);Similar to Formin-like protein6. (Os08t0280200-02);Hypothetical conserved gene.(Os08t0280200-03)
Os01g0771000	198.268	312.788	83.7482	0.267747	-1.90106	1.51758e-25	4.59911e-24	1	32534857	32535912	-	1056	-	-	-	-	Protein of unknown function DUF567 family protein.(Os01t0771000-01)
Os02g0132500	534.215	353.84	714.59	2.01953	1.01402	1.58565e-25	4.80025e-24	2	1695640	1697142	-	1503	b-ZIP TRANSCRIPTION FACTOR 14	GO:0003700;GO:0003700;GO:0003700;GO:0005634;GO:0006355;GO:0006355;GO:0043565;GO:0044212;GO:0045893;	-	-	Similar to Common plant regulatory factor 7.(Os02t0132500-01)
Os10g0575900	47.6447	8.29823	86.9912	10.4831	3.38999	1.63074e-25	4.93147e-24	10	22934799	22935718	+	720	-	GO:0016020;GO:0016021;GO:0016021;	-	-	Conserved hypothetical protein. (Os10t0575900-00)"
Os01g0863300	345.464	540.969	149.959	0.277204	-1.85098	1.77266e-25	5.35492e-24	1	37358205	37359556	+	1027	-	GO:0003677;GO:0003677;GO:0003677;GO:0005634;GO:0005634;GO:0006351;GO:0006351;GO:0006355;GO:0006355;	-	-	Similar to MCB2 protein. (Os01t0863300-01)"
Os07g0645500	118.993	49.4771	188.508	3.81001	1.9298	1.80337e-25	5.44186e-24	7	26918373	26923890	-	1338	-	GO:0006506;	-	-	Similar to predicted protein. (Os07t0645500-00)"
Os06g0494400	99.9277	162.946	36.9095	0.226514	-2.14233	1.82326e-25	5.49602e-24	6	17194074	17200567	+	1852	-	GO:0006855;GO:0006855;GO:0006855;GO:0015238;GO:0015238;GO:0015238;GO:0015297;GO:0015297;GO:0016020;GO:0016020;GO:0016020;GO:0016021;GO:0016021;GO:0055085;GO:0055085;	K03327	-	Multi antimicrobial extrusion protein MatE familyprotein. (Os06t0494400-01)
Os04g0269900	1115.52	743.043	1488	2.00258	1.00186	2.29669e-25	6.90839e-24	4	11264550	11271530	-	6316	-	-	-	-	Conserved hypothetical protein. (Os04t0269900-01)"
Os07g0412100	386.483	242.094	530.873	2.19284	1.1328	2.31871e-25	6.96723e-24	7	12916883	12924202	-	2288	GRANULE BOUND STARCH SYNTHASE II	GO:0004373;GO:0004373;GO:0009011;GO:0009011;GO:0009501;GO:0009501;GO:0009507;GO:0009507;GO:0009507;GO:0009507;GO:0009569;GO:0016757;GO:0019252;GO:0019252;GO:0019252;GO:0004373;GO:0004373;GO:0009011;GO:0009011;GO:0009501;GO:0009501;GO:0009507;GO:0009507;GO:0009507;GO:0016757;GO:0019252;GO:0019252;GO:0019252;	-	-	Similar to Granule-bound starch synthase Ib,chloroplast precursor (EC 2.4.1.21) (Fragment).(Os07t0412100-01);Granule-bound starch synthase 2, Starchbiosynthesis (Os07t0412100-02)
Os06g0221300	3144.02	4333.41	1954.63	0.45106	-1.14861	2.43571e-25	7.29552e-24	6	6253707	6254494	-	788	-	GO:0005515;	-	-	Similar to Dehydration stress-induced protein.(Os06t0221300-01)
Os02g0809100	969.296	624.06	1314.53	2.10642	1.07479	2.43899e-25	7.2976e-24	2	34574608	34576261	-	1596	-	-	-	-	Conserved hypothetical protein. (Os02t0809100-00)"
Os10g0456800	206.405	109.52	303.29	2.76927	1.4695	2.52462e-25	7.54582e-24	10	16704970	16708495	-	1571	DST Co-activator 1	GO:0008270;GO:0008270;GO:0046872;GO:1902456;GO:1902456;GO:0008270;GO:0008270;GO:0046872;	K10144	[EC:2.3.2.27]	CHY zinc finger protein, Transcriptional co-activator of DST (Drought and Salt Tolerance: zinc fingertranscription factor gene), Drought and salt tolerance,Stomatal aperture control (Os10t0456800-01);Similar to CHYzinc finger family protein, expressed. (Os10t0456800-02)
Os08g0233300	486.219	318.113	654.325	2.0569	1.04047	2.77004e-25	8.27064e-24	8	8104943	8107543	+	2520	-	GO:0016020;GO:0016021;	-	-	Similar to cDNA clone:J013061K19, full insertsequence. (Os08t0233300-01);Similar to cDNAclone:J013001A08, full insert sequence. (Os08t0233300-02)
Os01g0504500	173.615	261.085	86.1443	0.329947	-1.59969	2.85652e-25	8.51985e-24	1	17504553	17512361	-	5138	-	GO:0006855;GO:0006855;GO:0006855;GO:0015238;GO:0015238;GO:0015238;GO:0015297;GO:0015297;GO:0016020;GO:0016020;GO:0016020;GO:0016021;GO:0016021;GO:0055085;GO:0055085;GO:0006855;GO:0006855;GO:0015238;GO:0015238;GO:0015297;GO:0015297;GO:0016020;GO:0016020;GO:0016020;GO:0016021;GO:0016021;GO:0055085;GO:0055085;	-	-	Similar to Transparent testa 12 protein.(Os01t0504500-01);Multi antimicrobial extrusion proteinMatE family protein. (Os01t0504500-02)
Os10g0415300	325.223	454.059	196.386	0.432512	-1.20919	3.13365e-25	9.31692e-24	10	14505709	14509906	-	2028	glutathione reductase 3	GO:0000305;GO:0000305;GO:0004362;GO:0004362;GO:0005623;GO:0005739;GO:0005739;GO:0009570;GO:0009570;GO:0016491;GO:0016491;GO:0045454;GO:0045454;GO:0045454;GO:0050660;GO:0050660;GO:0055114;GO:0055114;GO:0098869;GO:0000305;GO:0004362;GO:0005623;GO:0005739;GO:0009570;GO:0016491;GO:0016491;GO:0016491;GO:0016668;GO:0016668;GO:0045454;GO:0045454;GO:0045454;GO:0050660;GO:0050660;GO:0055114;GO:0055114;GO:…	K00383	[EC:1.8.1.7]	Similar to Chloroplastic glutathione reductase.(Os10t0415300-01);Glutathione reductase, Salt tolerance(Os10t0415300-02)
Os01g0233000	194.643	101.222	288.064	2.84587	1.50887	3.20543e-25	9.52034e-24	1	7363663	7366111	-	1241	-	GO:0046658;GO:0046658;GO:0051716;GO:0051716;	-	-	-
Os12g0152700	480.999	647.936	314.061	0.48471	-1.04481	3.31112e-25	9.81362e-24	12	2595556	2600056	-	1248	-	GO:0009507;GO:0009507;GO:0009535;GO:0009535;GO:0009535;GO:0009570;GO:0009570;GO:0009570;	-	-	Amino acid-binding ACT domain containing protein.(Os12t0152700-01);Similar to ACT domain containing protein.(Os12t0152700-02)
Os10g0505900	17073.6	24791	9356.22	0.377404	-1.40582	3.66738e-25	1.08354e-23	10	19346334	19348263	+	1607	-	GO:0006950;GO:0006950;GO:0009737;GO:0009737;	-	-	Conserved hypothetical protein. (Os10t0505900-01)"
Os01g0846400	114.929	182.943	46.9153	0.256448	-1.96326	3.72407e-25	1.09915e-23	1	36346113	36349545	+	3419	-	-	-	-	Conserved hypothetical protein. (Os01t0846400-01)"
Os02g0752000	896.922	1278.99	514.852	0.402545	-1.31278	3.74106e-25	1.10301e-23	2	31604657	31608153	-	1551	-	-	-	-	Cellular retinaldehyde-binding/triple function, C-terminal domain containing protein. (Os02t0752000-01);Similar to predicted protein. (Os02t0752000-02)
Os01g0102400	134.647	60.4276	208.867	3.45649	1.78931	3.83e-25	1.12805e-23	1	139826	141555	+	1517	HAP5H SUBUNIT OF CCAAT-BOX BINDING COMPLEX	GO:0000786;GO:0000786;GO:0003677;GO:0003677;GO:0005634;GO:0046982;GO:0046982;GO:0048579;	K08066	-	Histone-fold domain containing protein.(Os01t0102400-01)
Os08g0156600	807.58	1084.32	530.838	0.489557	-1.03045	3.88528e-25	1.14314e-23	8	3281105	3284469	+	2277	-	GO:0016020;GO:0016021;GO:0016021;GO:0016021;GO:0022857;GO:0022857;GO:0055085;GO:0055085;GO:0016020;GO:0016021;GO:0016021;GO:0016021;GO:0055085;GO:0055085;	K13783	-	Major facilitator superfamily protein.(Os08t0156600-01);Similar to glycerol 3-phosphate permease.(Os08t0156600-02)
Os08g0508000	81.5023	136.746	26.2586	0.192024	-2.38064	3.8897e-25	1.14326e-23	8	25155158	25156850	+	1693	P-450 76M2	GO:0004497;GO:0005506;GO:0005506;GO:0016020;GO:0016020;GO:0016102;GO:0016491;GO:0016705;GO:0016705;GO:0016709;GO:0016709;GO:0020037;GO:0020037;GO:0044550;GO:0044550;GO:0046872;GO:0055114;GO:0055114;GO:0055114;	-	-	Cytochrome P450 family protein. (Os08t0508000-01)"
Os10g0173000	175.913	321.793	30.0333	0.0933311	-3.4215	3.9244e-25	1.15226e-23	10	4994500	4995160	-	661	-	GO:0016020;GO:0016021;GO:0016021;	-	-	Conserved hypothetical protein. (Os10t0173000-01)"
Os04g0373400	152.686	246.254	59.1176	0.240068	-2.05849	3.95351e-25	1.1596e-23	4	18212946	18216660	+	1957	-	GO:0006855;GO:0006855;GO:0006855;GO:0015238;GO:0015238;GO:0015238;GO:0015297;GO:0015297;GO:0016020;GO:0016020;GO:0016020;GO:0016021;GO:0016021;GO:0055085;GO:0055085;	K03327	-	Similar to MATE efflux family protein, expressed.(Os04t0373400-01)
Os12g0235600	287.883	169.21	406.555	2.40267	1.26464	4.0347e-25	1.18109e-23	12	7409322	7411885	+	1552	-	-	-	-	Conserved hypothetical protein. (Os12t0235600-01)"
Os03g0345901	303.465	171.429	435.502	2.54043	1.34507	4.03513e-25	1.18109e-23	3	12906330	12907521	+	1033	-	GO:0016020;GO:0016021;GO:0016021;	-	-	Hypothetical gene. (Os03t0345901-00)"
Os03g0221500	223.024	120.955	325.093	2.68771	1.42638	4.23292e-25	1.23642e-23	3	6369452	6373704	+	2082	-	GO:0004553;GO:0004553;GO:0004553;GO:0005886;GO:0005975;GO:0005975;GO:0016787;GO:0030247;GO:0030247;GO:0046658;GO:0046658;GO:0046658;GO:0004553;GO:0004553;GO:0004553;GO:0005975;GO:0005975;GO:0016787;GO:0030247;GO:0030247;GO:0046658;GO:0046658;GO:0004553;GO:0004553;GO:0004553;GO:0005975;GO:0005975;GO:0016787;GO:0030247;GO:0030247;GO:0046658;GO:0046658;	K19891	[EC:3.2.1.39]	Glycoside hydrolase, family 17 protein.(Os03t0221500-01);Glycoside hydrolase, family 17 protein.(Os03t0221500-02);Glycoside hydrolase, family 17 protein.(Os03t0221500-03)
Os05g0403300	47.6997	4.46758	90.9317	20.3537	4.34722	4.71593e-25	1.37609e-23	5	19645657	19647395	+	1739	-	GO:0004190;GO:0004190;GO:0004190;GO:0006508;GO:0006508;GO:0006508;GO:0030163;GO:0030163;	-	-	Peptidase A1 domain containing protein.(Os05t0403300-01)
Os02g0573400	509.34	681.645	337.035	0.494444	-1.01612	5.24035e-25	1.52596e-23	2	21986709	21991419	-	1769	-	GO:0004197;GO:0004843;GO:0006508;GO:0006511;GO:0006511;GO:0008233;GO:0016579;GO:0016579;GO:0016579;GO:0036459;GO:0036459;	K11842	[EC:3.4.19.12]	Peptidase C19, ubiquitin carboxyl-terminal hydrolase2 family protein. (Os02t0573400-01)
Os11g0154900	1406.06	1965.54	846.578	0.430709	-1.21521	6.10838e-25	1.7769e-23	11	2560816	2563634	+	1751	BASIC/LEUCINE ZIPPER FACTOR 2A	GO:0003676;GO:0003677;GO:0003700;GO:0003700;GO:0003964;GO:0006278;GO:0006355;GO:0006355;	-	-	Similar to DNA-binding factor of bZIP class(Fragment). (Os11t0154900-01)
Os03g0218400	121.53	193.773	49.2871	0.254354	-1.97509	6.40678e-25	1.86179e-23	3	6233563	6238297	-	1979	monosaccharide transporter 4	GO:0005215;GO:0005215;GO:0005351;GO:0005351;GO:0005355;GO:0005355;GO:0005358;GO:0005886;GO:0005887;GO:0008643;GO:0008645;GO:0008645;GO:0009414;GO:0009506;GO:0009651;GO:0009679;GO:0009737;GO:0015145;GO:0015293;GO:0015749;GO:0016020;GO:0016020;GO:0016020;GO:0016021;GO:0016021;GO:0016021;GO:0022857;GO:0022857;GO:0046323;GO:0046323;GO:0055085;GO:0055085;GO:1902600;GO:1904659;	-	-	Similar to Hexose transporter. (Os03t0218400-01)"
Os03g0322200	218.263	345.653	90.8735	0.262904	-1.92739	7.08213e-25	2.05593e-23	3	11667527	11668121	-	595	-	-	-	-	Similar to serine-rich protein-related.(Os03t0322200-01)
Os01g0235350	189.379	281.049	97.7086	0.347657	-1.52426	7.16647e-25	2.07828e-23	1	7473271	7476621	-	2103	-	GO:0005634;GO:0006886;GO:0008536;GO:0016020;GO:0016021;GO:0016021;	-	-	Conserved hypothetical protein. (Os01t0235350-00)"
Os07g0645000	162.103	78.9487	245.257	3.10654	1.63531	8.25001e-25	2.3876e-23	7	26882080	26883927	-	919	-	-	-	-	Allergen V5/Tpx-1 related family protein.(Os07t0645000-01)
Os02g0614200	223.019	324.46	121.578	0.37471	-1.41615	8.30591e-25	2.39973e-23	2	24240092	24242558	-	783	-	-	-	-	Conserved hypothetical protein. (Os02t0614200-01)"
Os10g0343200	496.192	666.003	326.381	0.490059	-1.02897	8.42241e-25	2.43004e-23	10	10174526	10177244	-	1057	-	GO:0005886;GO:0005886;GO:0016020;GO:0016021;GO:0016021;	-	-	Uncharacterised protein family UPF0497, trans-membrane plant domain containing protein. (Os10t0343200-01)
Os06g0139800	175.989	89.9074	262.07	2.91489	1.54344	1.21673e-24	3.4927e-23	6	2088541	2090991	+	1298	-	GO:0003993;GO:0003993;GO:0016311;	-	-	Similar to Acid phosphatase (EC 3.1.3.2) 1 allozyme1. (Os06t0139800-01)
Os02g0648300	496.13	279.355	712.905	2.55197	1.35161	1.23963e-24	3.55482e-23	2	26099326	26101023	-	1622	-	GO:0003677;GO:0003677;GO:0003677;GO:0003700;GO:0005634;GO:0006355;GO:0043565;	-	-	SANT domain, DNA binding domain containing protein.(Os02t0648300-01)
Os02g0771600	150.167	71.0834	229.251	3.2251	1.68934	1.45351e-24	4.15972e-23	2	32558636	32562547	+	2999	AMINOCYCLOPROPANE-1-CARBOXYLIC ACID OXIDASE 3	GO:0009620;GO:0009651;GO:0009693;GO:0009693;GO:0009727;GO:0009735;GO:0009815;GO:0010030;GO:0016491;GO:0016491;GO:0016491;GO:0046872;GO:0046872;GO:0051213;GO:0055114;GO:0055114;GO:0055114;GO:0071281;GO:0071398;GO:0071732;GO:0009620;GO:0009651;GO:0009693;GO:0009693;GO:0009727;GO:0009735;GO:0009815;GO:0010030;GO:0016491;GO:0016491;GO:0016491;GO:0046872;GO:0046872;GO:0051213;GO:0055114;GO:0055114;GO:…	-	-	Similar to 1-aminocyclopropane-1-carboxylate oxidase(Fragment). (Os02t0771600-01);ACC oxidase, Ethylenebiosynthesis (Os02t0771600-02)
Os07g0679000	266.684	154.627	378.741	2.44939	1.29242	1.57309e-24	4.49284e-23	7	28741888	28745900	-	2675	HIGH-AFFINITY POTASSIUM(K+) TRANSPORTER 9	GO:0005886;GO:0005886;GO:0006811;GO:0006813;GO:0006813;GO:0015079;GO:0015079;GO:0015079;GO:0015079;GO:0016020;GO:0016020;GO:0016020;GO:0016020;GO:0016021;GO:0016021;GO:0071805;GO:0071805;	-	-	Similar to Potassium transporter 2 (AtPOT2) (AtKUP2)(AtKT2). (Os07t0679000-01)
Os07g0219250	52.066	10.9577	93.1743	8.5031	3.08799	1.75979e-24	5.01593e-23	7	6609124	6609750	-	627	Prol-20, pro13b.1	-	-	-	Similar to cDNA, clone: J090058L24, full insertsequence. (Os07t0219250-00)
Os01g0780500	496.057	663.993	328.121	0.494164	-1.01694	1.76383e-24	5.02237e-23	1	33059198	33064709	+	1352	SCAMP2	GO:0000139;GO:0005794;GO:0005886;GO:0005886;GO:0015031;GO:0015031;GO:0015031;GO:0016020;GO:0016021;GO:0016021;GO:0016021;GO:0030658;GO:0030658;GO:0031410;GO:0032588;GO:0055038;	K19995	-	SCAMP family protein. (Os01t0780500-01)"
Os07g0656100	185.902	96.5211	275.282	2.85204	1.512	2.13617e-24	6.07036e-23	7	27590461	27594190	-	2329	-	GO:0016020;GO:0016021;GO:0016021;	-	-	Similar to predicted protein. (Os07t0656100-01)"
Os03g0246500	312.492	189.573	435.411	2.29679	1.19962	2.25026e-24	6.38818e-23	3	7740991	7749358	+	4050	-	-	-	-	Protein of unknown function DUF869, plant familyprotein. (Os03t0246500-01);Non-protein coding transcript.(Os03t0246500-02);Non-protein coding transcript.(Os03t0246500-03)
Os12g0626500	12010.6	18544.8	5476.38	0.295306	-1.75972	2.58355e-24	7.2977e-23	12	26793127	26793851	+	725	late embryogenesis abundant protein D-34	-	-	-	Similar to late embryogenesis abundant protein D-34.(Os12t0626500-00)
Os01g0800800	563.644	756.407	370.88	0.490319	-1.02821	2.64266e-24	7.4572e-23	1	33913713	33914616	+	904	-	-	-	-	Hypothetical protein. (Os01t0800800-01)"
Os04g0458800	33.9307	3.18294	64.6785	20.3204	4.34485	2.66804e-24	7.52132e-23	4	22908544	22910057	-	537	-	-	-	-	Similar to OSIGBa0097P08.4 protein. (Os04t0458800-01)
Os04g0201200	289.277	406.952	171.602	0.421677	-1.24579	2.94827e-24	8.29476e-23	4	6902893	6909851	-	3469	-	GO:0003723;GO:0003723;GO:0005488;	K17943	-	Hypothetical conserved gene. (Os04t0201200-01)"
Os01g0834900	286.544	403.447	169.642	0.420483	-1.24988	2.97564e-24	8.36345e-23	1	35781678	35782089	-	412	-	-	-	-	Hypothetical conserved gene. (Os01t0834900-01)"
Os03g0258200	115.511	48.9201	182.101	3.72241	1.89624	3.6421e-24	1.0186e-22	3	8352195	8353718	+	1524	-	GO:0008152;GO:0008152;GO:0009056;GO:0009056;GO:0016787;GO:0016787;GO:0016787;	-	-	Alpha/beta hydrolase fold-3 domain containingprotein. (Os03t0258200-01)
Os02g0668500	3317.94	4824.43	1811.46	0.375476	-1.41321	4.38726e-24	1.22458e-22	2	27137230	27138285	-	1056	-	-	-	-	Cellular retinaldehyde-binding/triple function, C-terminal domain containing protein. (Os02t0668500-01);Similar to cellular retinaldehyde-binding/triplefunction, C-terminal. (Os02t0668500-02)
Os04g0489800	51.0583	10.7878	91.3289	8.46596	3.08167	4.50165e-24	1.25527e-22	4	24471709	24479383	+	2817	-	GO:0004842;GO:0004842;GO:0005488;GO:0005515;GO:0005634;GO:0005737;GO:0016567;GO:0016567;GO:0016567;	-	-	-
Os12g0488900	55.5816	13.2141	97.9491	7.41245	2.88995	4.58937e-24	1.27847e-22	12	18315197	18319057	-	2603	RNA-binding protein of the Puf family member 4	GO:0003723;GO:0003723;GO:0005488;	-	-	Armadillo-like helical domain containing protein.(Os12t0488900-01)
Os03g0111300	37688.3	57672.7	17703.9	0.306973	-1.70382	4.94174e-24	1.37527e-22	3	652323	652798	-	476	LIPID TRANSFER PROTEIN 2	GO:0006869;GO:0006869;GO:0008289;GO:0008289;	-	-	Nonspecific lipid-transfer protein 2 (nsLTP2) (7 kDalipid transfer protein). (Os03t0111300-01)
Os06g0320500	54.7515	12.7659	96.737	7.57775	2.92177	5.33794e-24	1.48262e-22	6	12452708	12454049	+	1048	-	GO:0009409;GO:0009409;GO:0009416;GO:0009416;GO:0009507;GO:0009507;GO:0009522;GO:0009522;GO:0009523;GO:0009523;GO:0009534;GO:0009535;GO:0009535;GO:0009535;GO:0009535;GO:0009536;GO:0009579;GO:0009579;GO:0009637;GO:0009637;GO:0009644;GO:0009644;GO:0009645;GO:0009645;GO:0009765;GO:0009765;GO:0009768;GO:0009768;GO:0009768;GO:0009941;GO:0009941;GO:0009941;GO:0010114;GO:0010114;GO:0010218;GO:0010218;GO:…	K08907	-	Similar to Light-harvesting complex I (Fragment).(Os06t0320500-01)
Os02g0696500	172.769	87.6872	257.851	2.94058	1.5561	6.09546e-24	1.6897e-22	2	28622391	28624619	+	1746	XYLOGLUCAN ENDOTRANSGLUCOSYDASE/HYDROLASE 23	GO:0004553;GO:0004553;GO:0005576;GO:0005618;GO:0005618;GO:0005618;GO:0005975;GO:0005975;GO:0006073;GO:0006073;GO:0008152;GO:0010411;GO:0010411;GO:0016740;GO:0016762;GO:0016762;GO:0016762;GO:0016787;GO:0016798;GO:0042546;GO:0042546;GO:0048046;GO:0048046;GO:0048046;GO:0071555;GO:0071555;GO:0004553;GO:0004553;GO:0005975;GO:0005975;	K08235	[EC:2.4.1.207]	Concanavalin A-like lectin/glucanase domaincontaining protein. (Os02t0696500-01);Similar to Xyloglucanendotransglucosylase/hydrolasev protein 30 (Fragment).(Os02t0696500-02)
Os03g0265200	289.439	406.345	172.532	0.424594	-1.23584	6.15525e-24	1.7046e-22	3	8741914	8744127	-	1444	-	GO:0004843;GO:0004843;GO:0004843;GO:0016579;GO:0016579;GO:0016579;GO:0016787;	K15235	[EC:3.4.19.12]	Similar to Josephin-like protein. (Os03t0265200-01)"
Os03g0277500	20717.2	28326.6	13107.8	0.462738	-1.11173	7.40709e-24	2.04927e-22	3	9418945	9419670	-	626	GLYOXALASE I-3	-	-	-	Similar to Glyoxalase family protein, expressed.(Os03t0277500-01)
Os03g0655100	111.356	46.7542	175.957	3.76345	1.91206	8.82642e-24	2.4348e-22	3	25547399	25548779	+	940	-	GO:0016702;GO:0016702;GO:0055114;GO:0055114;	K10712	[EC:1.13.11.19]	Similar to Cupin, RmlC-type. (Os03t0655100-00)"
Os07g0616500	160.896	80.26	241.532	3.00937	1.58946	1.06555e-23	2.93078e-22	7	25408400	25413093	+	1432	GLYCOLATE OXIDASE 4	GO:0003824;GO:0003824;GO:0003973;GO:0005777;GO:0005777;GO:0008891;GO:0008891;GO:0009853;GO:0009853;GO:0009854;GO:0009854;GO:0010109;GO:0010109;GO:0010181;GO:0010181;GO:0010181;GO:0016032;GO:0016491;GO:0016491;GO:0016491;GO:0019048;GO:0019048;GO:0052852;GO:0052852;GO:0052853;GO:0052853;GO:0052854;GO:0052854;GO:0055114;GO:0055114;GO:0055114;	K11517	[EC:1.1.3.15]	Similar to (S)-2-hydroxy-acid oxidase, peroxisomal(EC 1.1.3.15) (Glycolate oxidase) (GOX) (Short chain alpha-hydroxy acid oxidase). (Os07t0616500-01)
Os06g0158900	817.516	1106.94	528.092	0.477074	-1.06772	1.1427e-23	3.13992e-22	6	3001438	3009777	-	4538	MULTIDRUG RESISTANCE-ASSOCIATED PROTEIN 15	GO:0000166;GO:0000325;GO:0005524;GO:0005524;GO:0005524;GO:0005774;GO:0016020;GO:0016020;GO:0016021;GO:0016021;GO:0016021;GO:0016887;GO:0016887;GO:0042626;GO:0042626;GO:0042626;GO:0055085;GO:0055085;GO:0055085;	-	-	Similar to Multidrug-resistance associated protein3. (Os06t0158900-00)
Os06g0713800	164.897	82.8244	246.97	2.98186	1.57621	1.19102e-23	3.26636e-22	6	30262971	30266841	+	1718	ALPHA-AMYLASE 2A	GO:0003824;GO:0003824;GO:0004556;GO:0004556;GO:0004556;GO:0005509;GO:0005509;GO:0005509;GO:0005975;GO:0005975;GO:0005975;GO:0008152;GO:0016787;GO:0016798;GO:0043169;GO:0043169;GO:0046872;GO:0103025;GO:0103025;	-	-	Alpha-amylase isozyme 2A precursor (EC 3.2.1.1) (1,4-alpha-D-glucan glucanohydrolase). (Os06t0713800-01)
Os02g0145600	426.763	277.66	575.866	2.074	1.05241	1.24396e-23	3.40823e-22	2	2520355	2522491	+	1772	-	-	-	-	Conserved hypothetical protein. (Os02t0145600-01)"
Os05g0355400	120.973	47.688	194.259	4.07353	2.02628	1.28541e-23	3.5184e-22	5	16859727	16860956	+	1230	universal stress-induced protein A	GO:0006950;GO:0006950;	-	-	UspA domain containing protein. (Os05t0355400-01)"
Os09g0380600	52.5914	93.5378	11.6451	0.124496	-3.00582	1.3425e-23	3.6711e-22	9	12847732	12848959	-	1228	-	-	-	-	Protein of unknown function DUF295 domain containingprotein. (Os09t0380600-01)
Os01g0151400	72.0769	21.5198	122.634	5.69866	2.51062	1.47583e-23	4.0318e-22	1	2776973	2781723	+	2393	-	GO:0000048;GO:0006412;GO:0006508;GO:0006520;GO:0006536;GO:0006749;GO:0006751;GO:0006751;GO:0006751;GO:0019344;GO:0036374;GO:0036374;GO:0036374;	K18592	-	Similar to Gamma-glutamyl transferase.(Os01t0151400-01)
Os04g0249600	373.558	236.89	510.226	2.15385	1.10692	1.52165e-23	4.15296e-22	4	9671368	9674023	-	1891	SULFURTRANSFERASE 6	-	-	-	Similar to senescence-associated protein DIN1.(Os04t0249600-01);Arsenate reductase,Sulfurtransferase/rhodanese-like protein, Regulation ofarsenic accumulation (Os04t0249600-02)
Os03g0405900	465.245	309.228	621.263	2.00908	1.00654	1.57333e-23	4.28987e-22	3	16628549	16632054	+	2067	-	GO:0003677;GO:0003677;GO:0004791;GO:0004791;GO:0005623;GO:0005634;GO:0005737;GO:0005737;GO:0006355;GO:0016491;GO:0016853;GO:0045454;GO:0045454;GO:0047134;GO:0047134;GO:0055114;GO:0098869;	K17609	[EC:1.8.1.8]	Hypothetical conserved gene. (Os03t0405900-01)"
Os06g0650700	6661.01	9045.64	4276.38	0.472756	-1.08083	1.69061e-23	4.60521e-22	6	26634857	26635363	-	507	-	GO:0016020;GO:0016021;GO:0016021;	-	-	Conserved hypothetical protein. (Os06t0650700-01)"
Os01g0805700	1318.15	1765.71	870.582	0.493049	-1.0202	1.77114e-23	4.81993e-22	1	34153483	34160139	-	2329	-	GO:0003779;GO:0003779;GO:0003779;GO:0003779;GO:0005634;	-	-	Similar to plectin-related. (Os01t0805700-01);Similar to plectin-related. (Os01t0805700-02)
Os06g0208700	884.43	458.211	1310.65	2.86036	1.5162	1.84805e-23	5.02437e-22	6	5555007	5559074	+	3738	-	GO:0004725;GO:0005737;GO:0016311;GO:0016791;GO:0016791;GO:0035335;	K18045	[EC:3.1.3.48]	-
Os03g0101900	264.693	374.235	155.152	0.414583	-1.27027	1.9922e-23	5.4111e-22	3	139453	143402	+	1612	PSD1	GO:0004609;GO:0004609;GO:0004609;GO:0004609;GO:0004609;GO:0005739;GO:0005739;GO:0005739;GO:0005739;GO:0005739;GO:0005743;GO:0005743;GO:0006629;GO:0006646;GO:0006646;GO:0006646;GO:0008654;GO:0008654;GO:0008654;GO:0016020;GO:0016021;GO:0016021;GO:0016540;GO:0016829;GO:0016831;GO:0031305;GO:0004609;GO:0004609;GO:0004609;GO:0004609;GO:0005739;GO:0005739;GO:0005739;GO:0005739;GO:0005743;GO:0005743;GO:…	K01613	[EC:4.1.1.65]	Similar to Phosphatidylserine decarboxylase.(Os03t0101900-01);Similar to Phosphatidylserinedecarboxylase. (Os03t0101900-02)
Os03g0168500	158.386	79.4274	237.344	2.98819	1.57927	2.07624e-23	5.62853e-22	3	3694742	3696580	-	534	endosperm-specific gene 44	GO:0005623;GO:0005623;GO:0045454;GO:0045454;	-	-	Hypothetical conserved gene. (Os03t0168500-00)"
Os11g0502700	99.9296	160.354	39.5047	0.246358	-2.02117	2.27215e-23	6.14785e-22	11	17911046	17912013	+	968	-	GO:0001709;	-	-	Glycosyl transferase, family 31 domain containingprotein. (Os11t0502700-01)
Os07g0516100	58.0869	101.478	14.6956	0.144816	-2.78771	2.53137e-23	6.83615e-22	7	19859216	19860068	+	853	-	GO:0004722;GO:0004722;GO:0006470;GO:0006470;	-	-	-
Os10g0543500	448.071	621.896	274.246	0.440983	-1.1812	3.68008e-23	9.88169e-22	10	21224757	21226937	+	1471	-	GO:0005783;GO:0005783;GO:0009058;GO:0009058;GO:0016020;GO:0016020;GO:0016788;GO:0016788;GO:0016844;GO:0016844;	-	-	Six-bladed beta-propeller, TolB-like domaincontaining protein. (Os10t0543500-01)
Os07g0657500	338.499	465.275	211.724	0.455052	-1.1359	4.20436e-23	1.12574e-21	7	27684419	27686520	+	1599	-	GO:0016020;GO:0016021;GO:0016021;GO:0016020;GO:0016021;GO:0016021;	-	-	Zinc finger, C2H2-like domain containing protein.(Os07t0657500-01);Similar to XIAP associated factor-1.(Os07t0657500-02)
Os05g0121600	231.233	131.71	330.756	2.51125	1.32841	4.36281e-23	1.16706e-21	5	1156300	1159703	-	1539	RICE STRACH REGULATOR 1	GO:0003677;GO:0003677;GO:0003677;GO:0003700;GO:0003700;GO:0005634;GO:0005634;GO:0006351;GO:0006351;GO:0006355;GO:0006355;GO:0006355;GO:0007275;	-	-	AP2/EREBP family transcription factor, Starchbiosynthesis (Os05t0121600-01)
Os01g0822800	264.099	371.702	156.496	0.421024	-1.24803	4.49922e-23	1.20242e-21	1	35121625	35122986	-	1293	-	GO:0016020;GO:0016021;GO:0016021;GO:0016567;GO:0043161;GO:0043161;GO:0061630;GO:0061630;	-	-	Similar to RING-H2 finger protein ATL3C.(Os01t0822800-01)
Os06g0324400	17469.7	23307	11632.4	0.499094	-1.00262	4.51993e-23	1.20681e-21	6	12665605	12666203	-	522	LATE EMBRYOGENESIS ABUNDANT PROTEIN 3	GO:0009793;GO:0009793;	-	-	Late embryogenesis abundant (LEA) group 1 familyprotein. (Os06t0324400-01)
Os11g0521500	148.57	72.9562	224.183	3.07285	1.61958	4.74273e-23	1.26391e-21	11	18751189	18753276	-	865	-	GO:0000035;GO:0000035;GO:0000036;GO:0000036;GO:0005829;GO:0005829;GO:0006633;GO:0006633;GO:0006633;GO:0006633;GO:0009245;GO:0009245;GO:0009416;GO:0009416;GO:0009507;GO:0009570;GO:0009570;GO:0009735;GO:0009735;GO:0009941;GO:0009941;GO:0031177;GO:0031177;	-	-	Similar to Acyl carrier protein, chloroplastprecursor (ACP) (ACP05) (Clone 29C08). (Os11t0521500-01)
Os01g0374000	177.465	82.8627	272.067	3.28335	1.71517	4.95739e-23	1.31987e-21	1	15410788	15412081	+	844	PHI GLUTATHIONE S-TRANSFERASE 12	GO:0004364;GO:0004364;GO:0005515;GO:0005737;GO:0005737;GO:0006749;GO:0006749;GO:0016740;	-	-	Similar to Glutathione S-transferase I (EC 2.5.1.18)(GST-I) (GST-29) (GST class- phi). (Os01t0374000-01)
Os05g0421450	183.584	284.867	82.3018	0.288913	-1.79129	5.23017e-23	1.39119e-21	5	20678141	20678622	-	482	-	-	-	-	Hypothetical protein. (Os05t0421450-00)"
Os05g0586500	81.9641	29.016	134.912	4.64958	2.2171	5.76619e-23	1.53232e-21	5	29221474	29224468	+	1760	gamma-aminobutyric acid transporter 1	GO:0003333;GO:0003333;GO:0005886;GO:0015171;GO:0015171;GO:0016020;GO:0016021;GO:0016021;	-	-	Amino acid transporter, transmembrane familyprotein. (Os05t0586500-01)
Os03g0797800	119.921	53.3988	186.442	3.49151	1.80385	6.10703e-23	1.62137e-21	3	33246011	33247318	-	1129	IAA14	GO:0005515;GO:0005634;GO:0005634;GO:0005634;GO:0006351;GO:0006351;GO:0006355;GO:0006355;GO:0006355;GO:0009733;GO:0009734;GO:0009734;	K14484	-	AUX/IAA protein family protein. (Os03t0797800-01)"
Os05g0287800	375.959	511.318	240.6	0.470549	-1.08758	7.02485e-23	1.85981e-21	5	12453666	12457789	+	1445	-	GO:0005802;GO:0005802;GO:0005887;GO:0016020;GO:0016021;GO:0016021;GO:0030148;GO:0030148;GO:0030173;GO:0030176;GO:0033188;GO:0045140;GO:0045140;GO:0046513;GO:0047493;	-	-	Similar to Phosphatidic acid phosphatase-likeprotein. (Os05t0287800-01)
Os06g0625900	186.613	100.051	273.175	2.73036	1.44909	7.07302e-23	1.87081e-21	6	25238339	25242691	-	2532	HIGH-AFFINITY POTASSIUM(K+) TRANSPORTER 10	GO:0005773;GO:0005774;GO:0005774;GO:0005886;GO:0005886;GO:0006811;GO:0006813;GO:0006813;GO:0015079;GO:0015079;GO:0015079;GO:0016020;GO:0016020;GO:0016020;GO:0016020;GO:0016021;GO:0016021;GO:0071805;GO:0071805;	-	-	Potassium transporter, Salt stress response, Alkalitolerance (Os06t0625900-01)
Os08g0189300	126.369	58.2392	194.5	3.33967	1.7397	7.31132e-23	1.93203e-21	8	5228827	5229949	+	893	GERMIN-LIKE PROTEIN 8-4	GO:0005576;GO:0005618;GO:0005618;GO:0030145;GO:0030145;GO:0045735;GO:0045735;GO:0046872;GO:0048046;GO:0048046;	-	-	Germin-like protein 8-4, Disease resistance(Os08t0189300-01)
Os01g0905400	183.446	98.2063	268.686	2.73594	1.45203	7.39089e-23	1.95124e-21	1	39414803	39418617	-	2521	-	GO:0003677;GO:0003677;GO:0003677;GO:0005634;GO:0005634;GO:0006351;GO:0006351;GO:0006355;GO:0006355;	-	-	Transcriptional factor B3 family protein.(Os01t0905400-01)
Os03g0170400	374.845	510.048	239.642	0.469843	-1.08975	7.52475e-23	1.98472e-21	3	3767426	3771538	-	2652	RECEPTOR-LIKE CYTOPLASMIC KINASE 102	GO:0000166;GO:0004672;GO:0004672;GO:0004674;GO:0004674;GO:0005524;GO:0005524;GO:0005524;GO:0006468;GO:0006468;	-	-	Similar to serine/threonine-protein kinase NAK.(Os03t0170400-01);Similar to serine/threonine-proteinkinase NAK. (Os03t0170400-02)
Os01g0778100	187.185	100.736	273.634	2.71634	1.44166	7.64102e-23	2.01351e-21	1	32940137	32942493	+	1445	DUF966-stress repressive gene 1	-	-	-	Hypothetical conserved gene. (Os01t0778100-01)"
Os01g0934400	183.859	270.115	97.6024	0.361336	-1.46859	9.64464e-23	2.53441e-21	1	40996336	40997308	+	719	-	GO:0005509;GO:0005509;GO:0009523;GO:0009523;GO:0009654;GO:0009654;GO:0015979;GO:0015979;GO:0019898;GO:0019898;	-	-	Mog1/PsbP, alpha/beta/alpha sandwich domaincontaining protein. (Os01t0934400-01)
Os12g0485500	237.617	338.196	137.038	0.405203	-1.30328	1.0606e-22	2.78444e-21	12	17964742	17967694	-	1186	IRON-SULFUR CLUSTER PROTEIN 8	GO:0005198;GO:0005198;GO:0005739;GO:0005759;GO:0005759;GO:0008198;GO:0008198;GO:0016226;GO:0016226;GO:0051536;GO:0051536;GO:0051537;GO:0051537;GO:0097428;GO:0097428;GO:0097428;	K22063	-	Similar to HesB/YadR/YfhF family protein.(Os12t0485500-01)
Os05g0537400	303.029	442.875	163.183	0.368462	-1.44041	1.17169e-22	3.06756e-21	5	26706568	26708198	-	1433	-	GO:0003824;GO:0003824;GO:0004721;GO:0004722;GO:0004722;GO:0006470;GO:0006470;GO:0016787;GO:0043169;GO:0043169;GO:0046872;	K14497	[EC:3.1.3.16]	-
Os03g0648100	278.4	167.891	388.909	2.31643	1.2119	1.30397e-22	3.41072e-21	3	25102500	25104053	-	1554	-	GO:0008375;GO:0008375;GO:0009506;GO:0009506;GO:0016020;GO:0016020;GO:0016020;GO:0016021;GO:0016021;	-	-	Protein of unknown function DUF266, plant familyprotein. (Os03t0648100-01)
Os01g0925400	359.073	229.446	488.7	2.12992	1.0908	1.32712e-22	3.46806e-21	1	40572822	40573816	+	902	NAC DOMAIN-CONTAINING PROTEIN 41	GO:0003677;GO:0003677;GO:0003677;GO:0005634;GO:0005634;GO:0006351;GO:0006351;GO:0006355;GO:0006355;GO:0006355;	-	-	No apical meristem (NAM) protein domain containingprotein. (Os01t0925400-01)
Os05g0488500	192.947	290.143	95.7514	0.330014	-1.5994	1.41693e-22	3.69251e-21	5	24013460	24014424	+	965	-	GO:0003723;GO:0003723;GO:0003735;GO:0003735;GO:0003735;GO:0005622;GO:0005622;GO:0005840;GO:0005840;GO:0006412;GO:0006412;GO:0006412;GO:0016020;GO:0016021;GO:0016021;GO:0022625;GO:0022625;GO:0042254;GO:0042254;	-	-	Ribosomal protein L34e family protein.(Os05t0488500-01)
Os02g0321600	60.6678	16.977	104.359	6.14704	2.61989	1.42416e-22	3.70794e-21	2	12852011	12852961	+	800	-	-	-	-	Conserved hypothetical protein. (Os02t0321600-01)"
Os12g0555200	51.1136	90.6782	11.5489	0.127361	-2.973	1.46881e-22	3.81716e-21	12	22591681	22593505	+	806	PATHOGENESIS-RELATED GENE 10B	GO:0004864;GO:0005634;GO:0005737;GO:0006952;GO:0006952;GO:0009607;GO:0009607;GO:0009738;GO:0010427;GO:0032515;GO:0038023;GO:0080163;	-	-	Similar to Probenazole-inducible protein PBZ1.(Os12t0555200-01)
Os06g0111600	403.437	543.797	263.077	0.483778	-1.04758	1.54038e-22	3.99948e-21	6	647479	656656	+	3639	-	GO:0000036;GO:0003824;GO:0003824;GO:0005515;GO:0005737;GO:0006633;GO:0008152;GO:0008152;GO:0031177;	K00142	[EC:6.2.1.-]	AMP-dependent synthetase/ligase domain containingprotein. (Os06t0111600-01)
Os10g0562700	448.769	298.075	599.463	2.01112	1.008	1.58224e-22	4.10438e-21	10	22198336	22202335	-	2708	rolled and erect leaf 2	-	-	-	DUF630 and DUF632 domains containing protein,Control of leaf rolling (Os10t0562700-01)
Os04g0394100	220.136	365.252	75.0197	0.205391	-2.28355	1.59253e-22	4.12729e-21	4	19373688	19376820	+	1225	-	GO:0006629;GO:0006629;GO:0008081;GO:0008081;	K18696	[EC:3.1.4.46]	Similar to H0718E12.3 protein. (Os04t0394100-00)"
Os06g0524300	243.434	142.641	344.228	2.41324	1.27097	2.06878e-22	5.33711e-21	6	19401016	19406760	+	3128	-	-	-	-	Protein of unknown function DUF3133 domaincontaining protein. (Os06t0524300-01)
Os10g0340600	25.0644	0.971933	49.1569	50.5764	5.66039	2.13274e-22	5.49209e-21	10	10012073	10017326	-	2769	BETA-GALACTOSIDASE 14	GO:0004553;GO:0004553;GO:0004565;GO:0004565;GO:0004565;GO:0005576;GO:0005618;GO:0005773;GO:0005975;GO:0005975;GO:0008152;GO:0016787;GO:0016798;GO:0030246;GO:0030246;GO:0048046;	-	-	Similar to Beta-galactosidase. (Os10t0340600-01)"
Os01g0876800	428.53	283.899	573.162	2.0189	1.01357	2.422e-22	6.22e-21	1	38048047	38054353	+	2206	-	GO:0003676;GO:0003676;GO:0003723;GO:0003723;	-	-	RNA-binding region RNP-1 (RNA recognition motif)domain containing protein. (Os01t0876800-00)
Os04g0614500	44.9692	9.01418	80.9242	8.97744	3.1663	2.50981e-22	6.4338e-21	4	31169012	31174731	+	1905	-	GO:0003824;GO:0003824;GO:0004015;GO:0005739;GO:0005739;GO:0008483;GO:0008483;GO:0008483;GO:0009102;GO:0016020;GO:0016021;GO:0016740;GO:0030170;GO:0030170;GO:0034387;GO:0034387;GO:0102351;GO:0102351;	K16871	[EC:2.6.1.96]	Pyridoxal phosphate-dependent transferase, majorregion, subdomain 1 domain containing protein.(Os04t0614500-01)
Os07g0558400	59.0052	16.3857	101.625	6.20204	2.63274	2.62169e-22	6.71453e-21	7	22316343	22317935	-	1221	light-harvesting protein CP29	GO:0009416;GO:0009416;GO:0009507;GO:0009522;GO:0009522;GO:0009523;GO:0009523;GO:0009535;GO:0009535;GO:0009535;GO:0009536;GO:0009579;GO:0009765;GO:0009765;GO:0009768;GO:0009768;GO:0009941;GO:0009941;GO:0010287;GO:0010287;GO:0015979;GO:0016020;GO:0016020;GO:0016020;GO:0016021;GO:0016021;GO:0016168;GO:0016168;GO:0016168;GO:0018298;GO:0018298;GO:0031409;GO:0031409;	K08915	-	Similar to Chlorophyll a/b-binding protein CP29precursor. (Os07t0558400-01)
Os06g0324150	68.6194	21.7116	115.527	5.32097	2.41169	2.62915e-22	6.72753e-21	6	12655602	12660382	-	610	-	GO:0016020;GO:0016020;GO:0016020;GO:0016021;GO:0016021;GO:0022857;GO:0022857;GO:0055085;GO:0055085;	-	-	TGF-beta receptor, type I/II extracellular regionfamily protein. (Os06t0324150-01)
Os12g0572800	66.3769	16.1593	116.595	7.21532	2.85106	2.73385e-22	6.97649e-21	12	23606086	23613017	-	3884	MEIOSIS ARRESTED AT LEPTOTENE 2	GO:0003676;GO:0003676;GO:0003723;GO:0003723;GO:0005515;	-	-	RNA-Recognition-Motif (RRM) protein, Regulation ofthe premeiotic G1/S-phase transition of germ cells(Os12t0572800-01)
Os01g0140400	167.077	87.4251	246.728	2.82217	1.4968	2.7709e-22	7.06467e-21	1	2131013	2137293	+	3637	putative leucine rich repeat protein	GO:0005768;GO:0005768;GO:0005773;GO:0005773;GO:0005794;GO:0005802;GO:0005802;GO:0005886;GO:0005886;GO:0016020;GO:0016020;GO:0016021;GO:0016021;GO:0016301;GO:0016301;GO:0016310;	-	-	Similar to leucine-rich repeat protein-related.(Os01t0140400-01);Leucine-rich repeat, N-terminal domaincontaining protein. (Os01t0140400-02)
Os01g0624700	56.2744	104.562	7.98646	0.0763799	-3.71066	3.0166e-22	7.67035e-21	1	24945282	24947217	-	1387	WRKY GENE 12	GO:0003677;GO:0003700;GO:0003700;GO:0003700;GO:0005634;GO:0005634;GO:0005634;GO:0006351;GO:0006351;GO:0006355;GO:0006355;GO:0006355;GO:0043565;GO:0043565;GO:0043565;GO:0044212;	-	-	Similar to WRKY transcription factor 12.(Os01t0624700-01)
Os01g0646300	1528.01	2077.13	978.898	0.471274	-1.08536	3.7094e-22	9.36459e-21	1	26044168	26045843	-	1676	SLENDER RICE LIKE 1	GO:0003700;GO:0005634;GO:0006351;GO:0006351;GO:0006355;GO:0006355;GO:0006355;GO:0006355;GO:0009723;GO:0009737;GO:0009863;GO:0009867;GO:0009938;GO:0010187;GO:0042538;GO:0043565;GO:2000033;GO:2000377;	-	-	Similar to RGA2 protein. (Os01t0646300-01)"
Os03g0397600	35.2637	66.0173	4.51014	0.0683175	-3.8716	3.7938e-22	9.56911e-21	3	16070955	16072483	+	1529	-	GO:0004553;GO:0004553;GO:0004553;GO:0005975;GO:0005975;GO:0008152;GO:0016020;GO:0016021;GO:0016021;GO:0016787;GO:0016798;GO:0030247;GO:0046658;	-	-	Glycoside hydrolase, family 17 protein.(Os03t0397600-00)
Os01g0856900	338.928	215.119	462.736	2.15107	1.10506	4.81903e-22	1.20796e-20	1	37021544	37023529	+	1472	-	GO:0004057;GO:0016598;GO:0030246;GO:0030246;GO:2001070;GO:2001070;	-	-	Glycoside hydrolase, carbohydrate-binding domaincontaining protein. (Os01t0856900-01)
Os06g0229800	140.153	68.5796	211.725	3.08729	1.62634	5.2585e-22	1.31696e-20	6	6748398	6753302	+	2918	ALKALI DEGENERATION	GO:0004373;GO:0004373;GO:0009011;GO:0009011;GO:0009011;GO:0009501;GO:0009501;GO:0009507;GO:0009507;GO:0009507;GO:0009536;GO:0016740;GO:0016757;GO:0019252;GO:0019252;GO:0019252;GO:0033201;GO:0033201;	-	-	Soluble starch synthase II-3, Endosperm starchsynthesis, Determination of the type of amylopectinstructure of starch grain (Os06t0229800-01)
Os04g0531300	355.222	482.616	227.828	0.472069	-1.08293	5.56234e-22	1.39058e-20	4	26565544	26571685	+	1877	-	GO:0002943;GO:0003824;GO:0003824;GO:0008033;GO:0008033;GO:0008033;GO:0016491;GO:0017150;GO:0017150;GO:0017150;GO:0050660;GO:0050660;GO:0055114;GO:0055114;GO:0055114;GO:0002943;GO:0003824;GO:0003824;GO:0008033;GO:0008033;GO:0008033;GO:0016491;GO:0017150;GO:0017150;GO:0017150;GO:0050660;GO:0050660;GO:0055114;GO:0055114;GO:0055114;	K05543	[EC:1.3.1.91]	tRNA-dihydrouridine synthase domain containingprotein. (Os04t0531300-01);tRNA-dihydrouridine synthasedomain containing protein. (Os04t0531300-02)
Os01g0654100	490.624	659.798	321.45	0.487194	-1.03743	5.6248e-22	1.40496e-20	1	26514543	26521761	+	2915	-	GO:0000166;GO:0003883;GO:0003883;GO:0003883;GO:0005524;GO:0005524;GO:0006221;GO:0006221;GO:0006221;GO:0006241;GO:0006241;GO:0006541;GO:0006541;GO:0016874;GO:0044210;GO:0044210;GO:0003883;GO:0003883;GO:0006221;GO:0006221;GO:0003883;GO:0003883;GO:0006221;GO:0006221;GO:0006241;GO:0006241;GO:0006541;GO:0006541;	K01937	[EC:6.3.4.2]	Similar to CTP synthase (EC 6.3.4.2) (UTP--ammonialigase) (CTP synthetase). (Os01t0654100-01);CTP synthasedomain containing protein. (Os01t0654100-02);Similar to CTPsynthase. (Os01t0654100-03)
Os02g0534000	151.907	227.26	76.5543	0.336858	-1.56979	6.368e-22	1.58779e-20	2	19653918	19654780	-	863	-	-	-	-	Similar to OSIGBa0134P10.7 protein. (Os02t0534000-00)
Os04g0670500	24.1536	47.6424	0.66471	0.0139521	-6.16338	6.61819e-22	1.64872e-20	4	34205994	34207906	+	1720	CYSTEINE PROTEASE 1	GO:0004197;GO:0004197;GO:0005615;GO:0005615;GO:0005764;GO:0005764;GO:0006508;GO:0006508;GO:0006508;GO:0007275;GO:0008233;GO:0008234;GO:0008234;GO:0008234;GO:0009555;GO:0009555;GO:0009908;GO:0009908;GO:0016787;GO:0030154;GO:0030154;GO:0051603;GO:0051603;	-	-	Cysteine protease 1 precursor (EC 3.4.22.-) (OsCP1).(Os04t0670500-01)
Os07g0147800	132.695	61.6202	203.77	3.30687	1.72547	7.35848e-22	1.83152e-20	7	2469673	2472942	-	2286	-	-	-	-	Hypothetical conserved gene. (Os07t0147800-00)"
Os12g0282400	74.8469	24.7179	124.976	5.0561	2.33803	1.03047e-21	2.55359e-20	12	10669458	10671966	+	2156	-	-	-	-	Conserved hypothetical protein. (Os12t0282400-01)"
Os04g0456900	146.522	59.0262	234.017	3.96463	1.98719	1.04898e-21	2.59719e-20	4	22834019	22835912	+	1020	-	GO:0003677;GO:0003700;GO:0003700;GO:0003700;GO:0005622;GO:0005634;GO:0005634;GO:0006355;GO:0006355;	K14514	-	Similar to H0523F07.9 protein. (Os04t0456900-00)"
Os04g0414700	52.0184	12.9539	91.0828	7.03128	2.81379	1.08262e-21	2.67578e-20	4	20496054	20497009	+	645	-	GO:0009507;GO:0009507;GO:0009522;GO:0009522;GO:0009579;GO:0009767;GO:0009767;GO:0016020;GO:0016021;GO:0016021;	K14332	-	Photosystem I PsaO domain containing protein.(Os04t0414700-01)
Os03g0381500	4715.14	7096.54	2333.74	0.328856	-1.60447	1.11649e-21	2.75229e-20	3	15127253	15128249	-	901	endosperm-specific gene 46	GO:0016020;GO:0016021;GO:0016021;	-	-	Conserved hypothetical protein. (Os03t0381500-01)"
Os03g0826200	388.922	593.655	184.189	0.310264	-1.68843	1.16899e-21	2.87921e-20	3	34707024	34707736	+	583	-	-	-	-	Conserved hypothetical protein. (Os03t0826200-01)"
Os06g0728902	263.723	137.699	389.746	2.83042	1.50102	1.1918e-21	2.93283e-20	6	31047398	31048514	-	630	-	-	-	-	Similar to predicted protein. (Os06t0728902-01)"
Os05g0551000	101.128	42.6853	159.571	3.73832	1.90239	1.36775e-21	3.36289e-20	5	27377539	27382166	+	2691	-	GO:0008270;GO:0008270;	K16276	-	-
Os07g0667100	55.4539	15.0449	95.863	6.37178	2.6717	1.44695e-21	3.55144e-20	7	28178880	28181604	-	1597	beta-amylase	GO:0000272;GO:0000272;GO:0000272;GO:0005975;GO:0008152;GO:0016161;GO:0016161;GO:0016161;GO:0016787;GO:0016798;GO:0102229;GO:0102229;	-	-	Glycoside hydrolase, family 14 protein.(Os07t0667100-00)
Os02g0700400	536.554	728.837	344.272	0.472358	-1.08205	1.45223e-21	3.56129e-20	2	28812685	28814078	-	1088	ALTERNATIVE OXIDASE 1C	GO:0005739;GO:0005739;GO:0005739;GO:0005739;GO:0005743;GO:0005743;GO:0009916;GO:0009916;GO:0009916;GO:0009916;GO:0010230;GO:0016020;GO:0016021;GO:0016021;GO:0016491;GO:0046872;GO:0046872;GO:0055114;GO:0055114;GO:0055114;GO:0070469;GO:0070469;GO:0102721;GO:0102721;	-	-	Homodimeric diiron-carboxylate protein, Cyanide-resistant respiration in mitochondria, Reactive oxygenspecies (ROS) scavenging (Os02t0700400-01)
Os09g0494500	158.433	242.865	74	0.304696	-1.71456	1.47707e-21	3.61908e-20	9	19158203	19159173	-	796	-	GO:0006355;GO:0008270;	-	-	Conserved hypothetical protein. (Os09t0494500-00)"
Os07g0118300	218.317	311.129	125.505	0.403384	-1.30977	1.52728e-21	3.73886e-20	7	978442	981781	+	926	-	GO:0005773;GO:0005774;GO:0005774;GO:0005774;GO:0016020;GO:0016021;GO:0016021;	-	-	Similar to predicted protein. (Os07t0118300-01)"
Os06g0592500	48.7116	11.4926	85.9305	7.47705	2.90247	1.79894e-21	4.39248e-20	6	23293383	23294073	-	691	-	GO:0003677;GO:0003677;GO:0003713;GO:0003713;GO:0005634;GO:0005730;GO:0005730;GO:0009408;GO:0009408;GO:0009414;GO:0009414;GO:0009737;GO:0009737;GO:0043565;GO:0043565;GO:1903506;GO:1903508;	K03627	-	Similar to Ethylene-responsive transcriptionalcoactivator. (Os06t0592500-01)
Os08g0549900	49.0542	86.8296	11.2788	0.129895	-2.94458	1.81068e-21	4.41735e-20	8	27583001	27583821	+	815	-	GO:0016020;GO:0016021;	-	-	Conserved hypothetical protein. (Os08t0549900-00)"
Os01g0606000	67.6162	21.9681	113.264	5.15585	2.36621	2.10188e-21	5.11451e-20	1	23877540	23880467	+	1085	SWEET6A	GO:0005886;GO:0005887;GO:0005887;GO:0008643;GO:0008643;GO:0008643;GO:0016020;GO:0016021;GO:0016021;GO:0016021;GO:0016021;GO:0034219;GO:0051119;GO:0051119;GO:0051119;	-	-	MtN3 and saliva related transmembrane protein familyprotein. (Os01t0606000-00)
Os11g0484300	59.767	17.6702	101.864	5.76472	2.52725	2.58872e-21	6.26143e-20	11	17046950	17052914	+	3213	MINI-CHROMOSOME MAINTENANCE PROTEIN 2	GO:0000166;GO:0000347;GO:0003677;GO:0003677;GO:0003677;GO:0003678;GO:0004386;GO:0004386;GO:0005524;GO:0005524;GO:0005524;GO:0005634;GO:0005634;GO:0005634;GO:0005829;GO:0006260;GO:0006260;GO:0006260;GO:0006268;GO:0006268;GO:0006270;GO:0006270;GO:0007049;GO:0007049;GO:0009793;GO:0010082;GO:0016787;GO:0042127;GO:0042555;GO:0042555;GO:0046872;GO:0046872;GO:0048364;GO:1905775;GO:1905775;	-	-	Similar to Mcm2-prov protein. (Os11t0484300-01)"
Os03g0203700	283.242	174.719	391.765	2.24226	1.16495	2.66625e-21	6.44343e-20	3	5433914	5440324	+	3867	CA2+-ATPASE 1	GO:0000166;GO:0000166;GO:0000166;GO:0005388;GO:0005388;GO:0005388;GO:0005388;GO:0005516;GO:0005516;GO:0005524;GO:0005524;GO:0005524;GO:0005887;GO:0005887;GO:0006811;GO:0006816;GO:0016020;GO:0016020;GO:0016020;GO:0016021;GO:0016021;GO:0016021;GO:0016787;GO:0043231;GO:0043231;GO:0070588;GO:0070588;GO:0099132;GO:0000166;GO:0000166;GO:0000166;GO:0005388;GO:0005388;GO:0005388;GO:0005388;GO:0005516;GO:…	K01537	[EC:3.6.3.8]	Similar to Calcium-transporting ATPase 2, plasmamembrane-type (EC 3.6.3.8) (Ca(2+)-ATPase isoform 2).(Os03t0203700-01);Similar to Calcium-transporting ATPase 2,plasma membrane-type (EC 3.6.3.8) (Ca(2+)-ATPase isoform2). (Os03t0203700-02)
Os05g0329400	37.4391	5.99658	68.8816	11.4868	3.52191	2.69601e-21	6.50425e-20	5	15372571	15382902	+	622	PG5b, Prol-08, pro13b.14, Prol-09, Prol-27	-	-	-	Similar to Prolamin. (Os05t0329400-00)"
Os06g0109100	36.7384	5.78579	67.6911	11.6995	3.54838	3.18342e-21	7.66052e-20	6	534584	535745	-	1162	-	GO:0003824;GO:0008152;GO:0016020;GO:0016021;GO:0016567;GO:0043161;GO:0061630;	K16281	-	Hypothetical conserved gene. (Os06t0109100-00)"
Os06g0343900	120.519	56.5969	184.441	3.25886	1.70437	3.44018e-21	8.25732e-20	6	13754877	13767220	-	2521	-	GO:0005488;	-	-	Armadillo-like helical domain containing protein.(Os06t0343900-01)
Os02g0697800	363.506	490.089	236.922	0.483425	-1.04864	4.04204e-21	9.68548e-20	2	28696678	28700365	+	1253	SCAMP5	GO:0000139;GO:0005794;GO:0005886;GO:0005886;GO:0015031;GO:0015031;GO:0015031;GO:0016020;GO:0016021;GO:0016021;GO:0016021;GO:0030658;GO:0030658;GO:0031410;GO:0032588;GO:0055038;	K19995	-	Similar to Secretory carrier-associated membraneprotein 5. (Os02t0697800-01)
Os08g0246700	305.9	115.72	496.08	4.28689	2.09993	4.06338e-21	9.72838e-20	8	8966304	8966798	+	495	-	-	-	-	Hypothetical gene. (Os08t0246700-01)"
Os09g0343200	23.7661	0.983204	46.5491	47.3443	5.56512	4.30938e-21	1.02999e-19	9	10605026	10621833	-	2526	-	GO:0005515;GO:0007165;GO:0007165;GO:0016020;GO:0016020;GO:0016020;GO:0016021;GO:0016021;	-	-	Ankyrin repeat containing protein. (Os09t0343200-01)
Os04g0637000	128.254	62.0591	194.45	3.1333	1.64768	4.37272e-21	1.04425e-19	4	32403357	32412059	+	2662	b-ZIP TRANSCRIPTION FACTOR 37	GO:0003677;GO:0003700;GO:0003700;GO:0005634;GO:0005634;GO:0006351;GO:0006351;GO:0006351;GO:0006355;GO:0006355;GO:0006355;GO:0006952;GO:0006952;GO:0043565;GO:0043565;GO:0003700;GO:0006355;	K14431	-	Similar to BZIP transcription factor bZIP52.(Os04t0637000-01);Similar to Basic leucine zipper protein(Liguleless2). (Os04t0637000-02)
Os02g0771100	409.893	546.595	273.19	0.499803	-1.00057	4.59327e-21	1.09506e-19	2	32528080	32533583	-	2667	PETER PAN SYNDROME	GO:0005515;GO:0016567;GO:0004842;GO:0005515;GO:0005634;GO:0006281;GO:0006281;GO:0009640;GO:0009640;GO:0009641;GO:0009641;GO:0009649;GO:0009649;GO:0010119;GO:0010119;GO:0016567;GO:0016604;GO:0016604;GO:0016874;GO:0016874;GO:0042802;GO:0042802;GO:0046283;GO:0046283;GO:0046872;GO:0048573;GO:0048573;GO:0061630;GO:0061630;GO:0005515;GO:0006281;GO:0009640;GO:0009641;GO:0009649;GO:0010119;GO:0016567;GO:…	-	-	Similar to COP1 (Fragment). (Os02t0771100-01);Similar to CopI. (Os02t0771100-02);Similar to COP1(Fragment). (Os02t0771100-03)
Os02g0755400	111.931	50.6714	173.191	3.41792	1.77312	5.26336e-21	1.25271e-19	2	31781578	31787144	+	3439	-	GO:0003676;GO:0003676;GO:0003723;GO:0003723;GO:0003723;GO:1990904;	-	-	Similar to RNA recognition motif-containing proteinSEB-4. (Os02t0755400-01)
Os07g0525100	41.2509	8.05364	74.4481	9.24404	3.20852	5.53109e-21	1.31422e-19	7	20392485	20395761	-	1458	OsCOLE1-INTERACTING PROTEIN	GO:0005886;GO:0005886;GO:0016020;GO:0016020;GO:0016020;GO:0016021;GO:0016021;GO:0016021;GO:0022857;GO:0022857;GO:0022857;GO:0055085;	-	-	Putative integral membrane protein containing EamA-like transporter family domains, Regulation ofintracellular auxin transport (Os07t0525100-01)
Os02g0293300	38.4137	6.7576	70.0698	10.369	3.37421	5.73966e-21	1.36263e-19	2	11151750	11156506	+	2213	-	GO:0005655;GO:0031047;GO:0031047;	-	-	Similar to Gene X-like protein (Fragment).(Os02t0293300-01)
Os01g0699400	92.4753	147.272	37.6787	0.255845	-1.96666	6.21889e-21	1.47392e-19	1	28933836	28935191	+	1356	-	GO:0000166;GO:0004672;GO:0004672;GO:0004674;GO:0004674;GO:0005524;GO:0005524;GO:0005524;GO:0005737;GO:0006468;GO:0006468;GO:0007346;GO:0016301;GO:0016310;GO:0023014;GO:0031098;GO:0032147;	-	-	Serine/threonine protein kinase domain containingprotein. (Os01t0699400-01)
Os05g0508300	405.751	541.174	270.328	0.499522	-1.00138	6.27231e-21	1.48534e-19	5	25153902	25157647	+	1984	-	GO:0004197;GO:0004197;GO:0005615;GO:0005615;GO:0005764;GO:0005764;GO:0005773;GO:0005783;GO:0006508;GO:0006508;GO:0006508;GO:0008233;GO:0008234;GO:0008234;GO:0008234;GO:0016787;GO:0030246;GO:0030246;GO:0051603;GO:0051603;	-	-	Similar to Papain-like cysteine peptidase XBCP3.(Os05t0508300-01)
Os12g0406000	25.6846	1.63104	49.7382	30.4948	4.93049	6.74347e-21	1.59424e-19	12	12258469	12262067	-	3043	-	-	-	-	Conserved hypothetical protein. (Os12t0406000-01);Hypothetical conserved gene. (Os12t0406000-02)
Os08g0237000	100.561	43.1186	158.004	3.66441	1.87358	6.83615e-21	1.6148e-19	8	8328017	8329241	+	1127	XYLOGLUCAN ENDOTRANSGLUCOSYDASE/HYDROLASE 17	GO:0004553;GO:0004553;GO:0005576;GO:0005618;GO:0005618;GO:0005618;GO:0005975;GO:0005975;GO:0006073;GO:0006073;GO:0008152;GO:0010411;GO:0010411;GO:0016740;GO:0016762;GO:0016762;GO:0016762;GO:0016787;GO:0016798;GO:0042546;GO:0042546;GO:0048046;GO:0048046;GO:0048046;GO:0071555;GO:0071555;	-	-	Xyloglucan endotransglycosylase/hydrolase protein 8precursor (EC 2.4.1.207) (End-xyloglucan transferase)(OsXTH8) (OsXRT5). (Os08t0237000-01)
Os04g0689500	110.697	49.9099	171.484	3.43587	1.78067	6.84612e-21	1.61581e-19	4	35277706	35279151	+	1359	-	GO:0016020;GO:0016021;GO:0016021;GO:0004672;GO:0005524;GO:0006468;GO:0016020;GO:0016021;GO:0016021;	-	-	Similar to H0814G11.12 protein. (Os04t0689500-01);Similar to H0814G11.12 protein. (Os04t0689500-02)
Os08g0327400	370.723	244.022	497.424	2.03844	1.02747	7.32394e-21	1.72427e-19	8	14414336	14418991	+	1646	-	GO:0004318;GO:0004318;GO:0006629;GO:0006631;GO:0006633;GO:0006633;GO:0009507;GO:0009507;GO:0009536;GO:0016491;GO:0016631;GO:0055114;	K00208	-	Similar to Enoyl-ACP reductase (Fragment).(Os08t0327400-01)
Os08g0410500	74.759	26.7371	122.781	4.59215	2.19917	7.53125e-21	1.77013e-19	8	19647725	19649962	+	1697	-	GO:0016020;GO:0016021;GO:0016021;GO:0016021;GO:0055085;GO:0055085;	-	-	Similar to carbohydrate transporter/ sugar porter/transporter. (Os08t0410500-01)
Os02g0130200	41.6929	8.47941	74.9064	8.83391	3.14305	7.54827e-21	1.77265e-19	2	1570152	1574900	-	1932	-	GO:0004650;GO:0004650;GO:0004650;GO:0005576;GO:0005576;GO:0005975;GO:0005975;GO:0008152;GO:0016787;GO:0016798;GO:0071555;GO:0071555;	-	-	Pectin lyase fold/virulence factor domain containingprotein. (Os02t0130200-01)
Os03g0131200	252.858	152.736	352.979	2.31103	1.20854	7.77905e-21	1.82533e-19	3	1787679	1790806	-	1944	CATALASE C	GO:0004096;GO:0004096;GO:0004096;GO:0004096;GO:0004601;GO:0005739;GO:0005739;GO:0005777;GO:0005777;GO:0006979;GO:0006979;GO:0016491;GO:0020037;GO:0020037;GO:0020037;GO:0042542;GO:0042542;GO:0042744;GO:0042744;GO:0042744;GO:0046872;GO:0046872;GO:0055114;GO:0055114;GO:0055114;GO:0098869;GO:0004096;GO:0004096;GO:0004096;GO:0004096;GO:0004601;GO:0005739;GO:0005739;GO:0005777;GO:0005777;GO:0006979;GO:…	-	-	Catalase, Hydrogen peroxide-induced leaf cell death(Os03t0131200-01);Similar to Catalase isozyme 2 (EC1.11.1.6). (Os03t0131200-02)
Os07g0559400	74.418	122.58	26.2558	0.214193	-2.22302	7.9714e-21	1.86892e-19	7	22346421	22348417	-	1386	-	-	-	-	Similar to uncharacterized secreted protein.(Os07t0559400-00)
Os07g0590700	99.4486	42.5266	156.371	3.677	1.87853	8.62119e-21	2.01458e-19	7	24078257	24079597	-	639	ARABINOGALACTAN PROTEIN 13	-	-	-	Similar to transcriptional regulatory protein algP.(Os07t0590700-01)
Os05g0509500	480.174	643.917	316.432	0.491417	-1.02498	8.68456e-21	2.02771e-19	5	25229702	25233200	-	1999	-	GO:0000166;GO:0003723;GO:0003924;GO:0003924;GO:0003924;GO:0005525;GO:0005525;GO:0005525;GO:0005737;GO:0005786;GO:0005786;GO:0006614;GO:0006614;GO:0006614;GO:0008312;GO:0008312;GO:0008312;GO:0045047;GO:0048500;GO:0048500;	K03106	[EC:3.6.5.4]	Similar to Signal recognition particle 54 kDaprotein 2 (SRP54). (Os05t0509500-01)
Os10g0427900	101.933	44.6447	159.221	3.5664	1.83447	1.27762e-20	2.96833e-19	10	15220656	15223120	-	2465	-	-	-	-	Conserved hypothetical protein. (Os10t0427900-01);Hypothetical conserved gene. (Os10t0427900-02)
Os03g0285800	267.425	375.557	159.293	0.424151	-1.23735	1.37056e-20	3.17644e-19	3	9847723	9850384	-	1489	MULTIPLE STRESS RESPONSIVE MAP KINASE 2	GO:0000165;GO:0000166;GO:0004672;GO:0004672;GO:0004672;GO:0004674;GO:0004707;GO:0004707;GO:0004707;GO:0004707;GO:0005515;GO:0005524;GO:0005524;GO:0005524;GO:0005634;GO:0005634;GO:0005634;GO:0005737;GO:0005737;GO:0005737;GO:0006468;GO:0006468;GO:0006468;GO:0006952;GO:0006970;GO:0006970;GO:0006979;GO:0006979;GO:0009409;GO:0009409;GO:0009409;GO:0009414;GO:0009414;GO:0009555;GO:0009555;GO:0009611;GO:…	-	-	MAP Kinase. (Os03t0285800-01);MAP Kinase.(Os03t0285800-02)
Os01g0957100	195.448	111.088	279.808	2.5188	1.33274	1.61696e-20	3.73831e-19	1	42184508	42187651	+	3030	-	GO:0000166;GO:0004672;GO:0004672;GO:0004672;GO:0005515;GO:0005524;GO:0005524;GO:0005524;GO:0006468;GO:0006468;GO:0009506;GO:0016020;GO:0016021;GO:0016021;GO:0016301;GO:0016310;GO:0046777;	-	-	Protein kinase, core domain containing protein.(Os01t0957100-01)
Os09g0251800	190.954	274.628	107.28	0.390639	-1.35609	1.71611e-20	3.96106e-19	9	3949859	3953247	+	1001	-	GO:0005773;GO:0005773;GO:0005886;GO:0005886;	-	-	C2 calcium-dependent membrane targeting domaincontaining protein. (Os09t0251800-01)
Os08g0130900	266.968	165.01	368.927	2.23578	1.16078	1.78838e-20	4.11778e-19	8	1744492	1749089	+	2565	-	GO:0000139;GO:0005783;GO:0005794;GO:0005794;GO:0005794;GO:0006486;GO:0006486;GO:0006486;GO:0008378;GO:0008378;GO:0016020;GO:0016020;GO:0016020;GO:0016021;GO:0016021;GO:0016740;GO:0016757;GO:0030246;GO:0030246;	K20843	[EC:2.4.1.-]	Similar to galactosyltransferase family.(Os08t0130900-01)
Os06g0180666	174.425	61.828	287.021	4.64225	2.21482	2.27293e-20	5.22073e-19	6	3995309	3996180	+	788	-	-	-	-	Hypothetical gene. (Os06t0180666-00)"
Os09g0450300	141.254	61.5334	220.974	3.59112	1.84444	2.80018e-20	6.40057e-19	9	16855353	16861064	-	2766	-	GO:0000226;GO:0000226;GO:0008017;GO:0008017;GO:0000226;GO:0000226;GO:0008017;GO:0008017;GO:0000226;GO:0000226;GO:0008017;GO:0008017;	K16732	-	MAP65/ASE1 family protein. (Os09t0450300-01);MAP65/ASE1 family protein. (Os09t0450300-02);Microtubule-associated protein MAP65-1a. (Os09t0450300-03)
Os08g0193200	254.851	354.49	155.213	0.437848	-1.1915	2.88842e-20	6.5916e-19	8	5441457	5442964	-	1112	F-box protein 409	GO:0005515;	-	-	Hypothetical conserved gene. (Os08t0193200-00)"
Os10g0565150	197.98	113.057	282.902	2.50231	1.32326	3.15841e-20	7.20193e-19	10	22324232	22327654	+	2085	BETA-AMYLASE 6	-	-	-	Hypothetical gene. (Os10t0565150-01)"
Os02g0676500	207.166	296.665	117.668	0.396637	-1.33411	3.59237e-20	8.16514e-19	2	27602322	27606779	+	1257	-	GO:0016020;GO:0016021;GO:0016021;GO:0016567;GO:0043161;GO:0061630;	-	-	-
Os03g0756300	271.808	168.765	374.851	2.22113	1.1513	3.67195e-20	8.33261e-19	3	31216563	31218820	-	819	-	GO:0004553;GO:0004553;GO:0030247;GO:0030247;GO:0046658;GO:0046658;	-	-	X8 domain containing protein. (Os03t0756300-01)"
Os12g0516800	56.8771	16.8529	96.9012	5.74981	2.52351	3.74709e-20	8.48949e-19	12	20080391	20083271	-	2404	trichome birefringence-like 33	-	-	-	Hypothetical conserved gene. (Os12t0516800-00)"
Os06g0593100	223.126	133.057	313.194	2.35384	1.23502	3.96294e-20	8.96416e-19	6	23303671	23306966	+	1432	-	GO:0005459;GO:0005459;GO:0008643;GO:0008643;GO:0016020;GO:0016021;GO:0030173;GO:0030173;GO:0030176;GO:0030176;GO:0055085;GO:0055085;GO:0072334;GO:0072334;	K15275	-	Similar to UDP-galactose/UDP-glucose transporter.(Os06t0593100-01)
Os03g0345300	2267.51	1072.12	3462.89	3.22995	1.69151	4.43494e-20	9.99186e-19	3	12871676	12873556	-	1305	-	-	-	-	Similar to Desiccation-related protein Lb_13-62(Fragment). (Os03t0345300-01);Similar to predicted protein.(Os03t0345300-02)
Os01g0199300	48.8327	94.223	3.44233	0.0365338	-4.77462	4.7295e-20	1.0647e-18	1	5384196	5385088	+	893	-	-	-	-	Similar to lachrymatory factor synthase.(Os01t0199300-00)
Os05g0557100	333.863	216.87	450.857	2.07893	1.05584	6.05564e-20	1.35892e-18	5	27702122	27705541	-	1830	-	GO:0004190;GO:0004190;GO:0004190;GO:0004190;GO:0006508;GO:0006508;GO:0006508;GO:0006508;GO:0008233;GO:0016787;GO:0030163;GO:0030163;	-	-	Peptidase A1 domain containing protein.(Os05t0557100-01)
Os02g0823100	43.6674	9.83899	77.4959	7.87641	2.97754	6.17813e-20	1.3853e-18	2	35349673	35351221	+	1316	PLASMA MEMBRANE INTRINSIC PROTEIN 1;3	GO:0005773;GO:0005886;GO:0005886;GO:0005887;GO:0005887;GO:0006833;GO:0009414;GO:0009506;GO:0015250;GO:0015250;GO:0015267;GO:0015267;GO:0016020;GO:0016020;GO:0016020;GO:0016021;GO:0034220;GO:0034220;GO:0055085;GO:0055085;	-	-	Similar to Plasma membrane intrinsic protein (Plasmamembrane integral protein ZmPIP1-5). (Os02t0823100-01)
Os02g0829500	166.481	91.0523	241.91	2.65682	1.4097	6.20048e-20	1.38921e-18	2	35660658	35663577	-	1380	-	GO:0019904;GO:0019904;GO:0046685;GO:0046685;GO:0016787;GO:0019904;GO:0046685;	-	-	Beta-lactamase-like domain containing protein.(Os02t0829500-01);Beta-lactamase-like domain containingprotein. (Os02t0829500-02);Similar to Zn-dependenthydrolases, including glyoxylases. (Os02t0829500-03)
Os05g0460900	168.737	92.5661	244.908	2.64577	1.40369	6.24252e-20	1.39752e-18	5	22638486	22639041	-	556	-	GO:0003676;GO:0003676;	-	-	Hypothetical conserved gene. (Os05t0460900-00)"
Os01g0964000	277.108	393.496	160.72	0.408442	-1.2918	6.42738e-20	1.43777e-18	1	42479692	42483339	-	1058	-	GO:0000149;GO:0000149;GO:0005484;GO:0005484;GO:0006887;GO:0006887;GO:0006906;GO:0006906;GO:0016020;GO:0016021;GO:0016021;GO:0016192;GO:0016192;GO:0031201;GO:0031201;GO:0000149;GO:0000149;GO:0005484;GO:0005484;GO:0006887;GO:0006887;GO:0006906;GO:0006906;GO:0016020;GO:0016021;GO:0016021;GO:0016192;GO:0016192;GO:0031201;GO:0031201;	K08516	-	Similar to VAMP-like protein YKT61 (AtYKT61)(Geranylgeranylated protein 1) (AtGP1). (Os01t0964000-01);Similar to VAMP-like protein YKT61 (AtYKT61)(Geranylgeranylated protein 1) (AtGP1). (Os01t0964000-02)
Os02g0486400	194.458	110.838	278.078	2.50887	1.32704	6.63235e-20	1.48011e-18	2	16830402	16834864	+	1503	-	-	-	-	Hypothetical protein. (Os02t0486400-01)"
Os01g0846300	904.574	1241.35	567.799	0.457405	-1.12846	6.66068e-20	1.48433e-18	1	36343948	36346009	+	1878	-	GO:0003824;GO:0003824;GO:0004721;GO:0004722;GO:0004722;GO:0006470;GO:0006470;GO:0016020;GO:0016021;GO:0016021;GO:0016787;GO:0043169;GO:0043169;GO:0046872;GO:0046872;GO:0003824;GO:0003824;GO:0004721;GO:0004722;GO:0004722;GO:0006470;GO:0006470;GO:0016020;GO:0016021;GO:0016021;GO:0016787;GO:0043169;GO:0043169;GO:0046872;GO:0046872;	K14497	[EC:3.1.3.16]	-
Os07g0615500	736.045	247.451	1224.64	4.949	2.30714	6.66176e-20	1.48433e-18	7	25363573	25364560	-	831	endosperm-specific gene 110	-	-	-	Protein of unknown function DUF581 family protein.(Os07t0615500-01)
Os01g0712700	127.988	63.5733	192.403	3.02648	1.59764	6.98442e-20	1.55255e-18	1	29605141	29606513	-	1373	-	GO:0003824;GO:0003824;GO:0004126;GO:0004126;GO:0004126;GO:0005829;GO:0005829;GO:0008270;GO:0008270;GO:0008270;GO:0009972;GO:0009972;GO:0009972;GO:0016020;GO:0016021;GO:0016787;GO:0016787;	K01489	[EC:3.5.4.5]	CMP/dCMP deaminase, zinc-binding domain containingprotein. (Os01t0712700-01)
Os12g0131701	145.633	76.0408	215.224	2.83038	1.501	7.34185e-20	1.62944e-18	12	1523778	1526548	+	2010	-	GO:0005515;GO:0005886;GO:0006952;GO:0007165;GO:0043531;GO:0043531;	-	-	Similar to NB-ARC domain containing protein,expressed. (Os12t0131701-00)
Os10g0541200	146.681	76.809	216.552	2.81936	1.49537	7.62383e-20	1.68805e-18	10	21126355	21130091	+	2396	Protein phosphatase 113	GO:0003824;GO:0003824;GO:0004721;GO:0004722;GO:0004722;GO:0006470;GO:0006470;GO:0016787;GO:0043169;GO:0043169;GO:0046872;GO:0046872;	K14803	[EC:3.1.3.16]	Similar to Protein phosphatase 2C containingprotein, expressed. (Os10t0541200-01)
Os06g0195800	158.868	258.223	59.5122	0.230468	-2.11736	8.4891e-20	1.8767e-18	6	4868189	4870144	+	828	DnaJ domain protein C53	-	-	-	Similar to DNAJ heat shock N-terminal domain-containing protein. (Os06t0195800-01)
Os01g0247700	34.8505	5.77476	63.9263	11.0699	3.46858	8.72515e-20	1.92737e-18	1	8132699	8135454	-	2756	-	GO:0005886;GO:0006873;GO:0008308;GO:0015698;GO:0016020;GO:0016021;GO:0016021;GO:0016021;GO:0055085;GO:0055085;	-	-	Similar to inner membrane transport protein.(Os01t0247700-01)
Os01g0109750	191.889	274.353	109.424	0.398845	-1.3261	9.04343e-20	1.99456e-18	1	524671	527980	-	975	-	GO:0000118;GO:0000118;GO:0000122;GO:0000122;GO:0000785;GO:0000785;GO:0001106;GO:0004407;GO:0005634;GO:0006355;GO:0006355;GO:0016020;GO:0016021;GO:0016021;GO:0016575;GO:0016575;	-	-	Paired amphipathic helix domain containing protein.(Os01t0109750-01)
Os06g0591600	96.6869	42.3205	151.053	3.56927	1.83563	9.42822e-20	2.07692e-18	6	23241327	23243257	-	877	-	GO:0001666;GO:0005344;GO:0015671;GO:0019825;GO:0019825;GO:0020037;GO:0020037;	-	-	Similar to Hemoglobin Hb2. (Os06t0591600-01)"
Os01g0897000	248.562	344.875	152.249	0.44146	-1.17964	9.43152e-20	2.07692e-18	1	38981299	38984176	-	1255	CYCLIN-DEPENDENT KINASE B;1	GO:0000082;GO:0000082;GO:0000166;GO:0000307;GO:0000307;GO:0004672;GO:0004672;GO:0004674;GO:0004693;GO:0004693;GO:0004693;GO:0005524;GO:0005524;GO:0005524;GO:0005634;GO:0005634;GO:0005737;GO:0005737;GO:0006468;GO:0006468;GO:0006468;GO:0007165;GO:0007165;GO:0007275;GO:0007275;GO:0008284;GO:0008284;GO:0008353;GO:0008353;GO:0010033;GO:0010033;GO:0010389;GO:0010389;GO:0010468;GO:0010468;GO:0016301;GO:…	K07760	[EC:2.7.11.22]	Similar to Cyclin-dependent kinase B1-1.(Os01t0897000-01)
Os03g0152100	323.016	435.699	210.334	0.482751	-1.05065	9.57091e-20	2.10597e-18	3	2870376	2875830	+	1400	E2F dimerization factor	GO:0000981;GO:0003677;GO:0003677;GO:0003700;GO:0003700;GO:0005634;GO:0005634;GO:0005634;GO:0005667;GO:0005667;GO:0006351;GO:0006351;GO:0006355;GO:0006355;GO:0006355;GO:0006357;GO:0007049;GO:0007049;GO:0051726;	-	-	Similar to E2F-DP transcription factor.(Os03t0152100-01)
Os01g0917100	48.6976	12.63	84.7652	6.71144	2.74662	1.00066e-19	2.19842e-18	1	39985223	39986495	+	1138	-	-	-	-	Protein of unknown function DUF1675 domaincontaining protein. (Os01t0917100-01)
Os05g0506000	301.891	410.433	193.35	0.471088	-1.08593	1.00786e-19	2.21253e-18	5	24997324	24999559	+	1274	-	GO:0005515;GO:0009658;GO:0010438;GO:0010439;	-	-	Similar to MS5-like protein (Fragment).(Os05t0506000-01)
Os02g0752300	335.227	451.049	219.406	0.486434	-1.03968	1.05441e-19	2.31291e-18	2	31622776	31627571	-	1762	-	-	-	-	Conserved hypothetical protein. (Os02t0752300-01)"
Os02g0555600	48.6544	12.7996	84.5091	6.60246	2.723	1.25627e-19	2.75145e-18	2	20985975	20994224	+	2789	-	-	-	-	Amino acid-binding ACT domain containing protein.(Os02t0555600-01);Amino acid-binding ACT domain containingprotein. (Os02t0555600-02)
Os11g0162700	290.881	185.565	396.198	2.13509	1.0943	1.2789e-19	2.79883e-18	11	3058267	3062680	-	2796	-	-	-	-	Hypothetical conserved gene. (Os11t0162700-01);Hypothetical conserved gene. (Os11t0162700-02)
Os09g0478600	1135.84	1828.75	442.929	0.242203	-2.04571	1.34086e-19	2.92087e-18	9	18351718	18352326	-	609	-	GO:0008270;GO:0008270;GO:0016020;GO:0016021;GO:0016567;GO:0043161;GO:0043161;GO:0046872;GO:0061630;GO:0061630;	K16285	[EC:2.3.2.27]	Zinc finger, RING/FYVE/PHD-type domain containingprotein. (Os09t0478600-01)
Os01g0139600	1101.39	1525.22	677.553	0.444233	-1.17061	1.39199e-19	3.02991e-18	1	2097192	2100692	+	1575	-	GO:0005886;GO:0008195;GO:0008195;GO:0016020;GO:0016021;GO:0016021;GO:0016311;	K18693	-	Similar to Lipid phosphate phosphatase 2 (EC 3.1.3.-) (AtLPP2) (Phosphatidic acid phosphatase 2) (AtPAP2)(Prenyl diphosphate phosphatase). (Os01t0139600-01)
Os07g0626700	83.4978	33.898	133.098	3.92642	1.97321	1.5655e-19	3.39973e-18	7	25964660	25965948	+	1289	-	GO:0004601;GO:0004601;GO:0004601;GO:0006979;GO:0006979;GO:0009505;GO:0009505;GO:0009506;GO:0009506;GO:0009664;GO:0009664;GO:0020037;GO:0020037;GO:0055114;GO:0055114;GO:0098869;	-	-	Similar to Peroxidase (EC 1.11.1.7). (Os07t0626700-01)
Os08g0307601	119.015	57.6854	180.345	3.12636	1.64449	1.57025e-19	3.40743e-18	8	12879949	12882797	+	815	-	-	-	-	Similar to cDNA clone:002-114-B06, full insertsequence. (Os08t0307601-01)
Os04g0480700	92.239	154.084	30.3938	0.197255	-2.34187	1.59211e-19	3.45222e-18	4	24049070	24051142	-	1733	-	GO:0004497;GO:0004497;GO:0005506;GO:0005506;GO:0016020;GO:0016020;GO:0016491;GO:0016705;GO:0016705;GO:0016709;GO:0016709;GO:0020037;GO:0020037;GO:0044550;GO:0044550;GO:0046872;GO:0055114;GO:0055114;GO:0055114;	K20617	-	Cytochrome P450 family protein. (Os04t0480700-01)"
Os06g0115000	35.2139	5.95137	64.4764	10.8339	3.43748	1.70413e-19	3.68381e-18	6	850897	852192	+	1296	-	GO:0016020;GO:0016021;GO:0016021;	-	-	Conserved hypothetical protein. (Os06t0115000-01)"
Os06g0306600	54.2955	13.165	95.4259	7.24848	2.85768	1.75258e-19	3.78277e-18	6	11586343	11587737	+	1395	-	GO:0008152;GO:0008152;GO:0009056;GO:0009056;GO:0016787;GO:0016787;GO:0016787;GO:0008152;GO:0008152;GO:0009056;GO:0009056;GO:0016787;GO:0016787;GO:0016787;	-	-	Alpha/beta hydrolase fold-3 domain containingprotein. (Os06t0306600-01);Alpha/beta hydrolase fold-3domain containing protein. (Os06t0306600-02)
Os04g0561200	58.9918	99.369	18.6146	0.187328	-2.41636	1.9624e-19	4.22917e-18	4	28096346	28097626	-	842	-	-	-	-	Similar to cellular retinaldehyde-binding/triplefunction, C-terminal. (Os04t0561200-01)
Os08g0478000	52.2103	89.759	14.6616	0.163344	-2.61401	2.00685e-19	4.31838e-18	8	23575567	23576307	+	741	-	GO:0007275;GO:0046983;GO:0046983;	-	-	Similar to mucin-2. (Os08t0478000-01);Conservedhypothetical protein. (Os08t0478000-02)
Os01g0136200	406.464	545.94	266.988	0.489043	-1.03197	2.02412e-19	4.35225e-18	1	1951930	1952681	+	752	16.9 KDA CLASS I HEAT SHOCK PROTEIN 2	GO:0000302;GO:0005737;GO:0005737;GO:0006457;GO:0009408;GO:0009408;GO:0009408;GO:0009651;GO:0042542;GO:0043621;GO:0051082;GO:0051259;	-	-	16.9 kDa class I heat shock protein 1.(Os01t0136200-01)
Os04g0321800	208.463	294.282	122.644	0.416755	-1.26273	2.05575e-19	4.4169e-18	4	14821365	14826775	-	1870	-	GO:0003824;GO:0003824;GO:0004721;GO:0004722;GO:0004722;GO:0006470;GO:0006470;GO:0016787;GO:0046872;GO:0046872;GO:0003824;GO:0003824;GO:0004722;GO:0004722;GO:0006470;GO:0006470;	-	-	-
Os01g0732801	343.398	467.181	219.616	0.470087	-1.089	2.07847e-19	4.46231e-18	1	30573184	30574499	-	1316	-	-	-	-	Conserved hypothetical protein. (Os01t0732801-01)"
Os04g0429400	79.7546	31.8565	127.653	4.00711	2.00256	2.46967e-19	5.28613e-18	4	21276704	21279864	+	1361	-	GO:0046983;GO:0046983;	-	-	-
Os03g0168100	54889	76264.3	33513.7	0.439442	-1.18626	2.52516e-19	5.40083e-18	3	3678292	3679969	-	1539	LATE EMBRYOGENESIS ABUNDANT PROTEIN 16	-	-	-	Late embryogenesis abundant protein repeatcontaining protein. (Os03t0168100-01)
Os08g0128000	239.426	146.443	332.409	2.26988	1.18262	2.59052e-19	5.53224e-18	8	1600851	1604896	+	2039	-	GO:0005515;GO:0005737;GO:0005737;GO:0019005;GO:0019005;GO:0030162;GO:0030162;GO:0031625;GO:0031625;GO:0043161;GO:0043161;GO:0005515;GO:0005737;GO:0005737;GO:0019005;GO:0019005;GO:0030162;GO:0030162;GO:0031625;GO:0031625;GO:0043161;GO:0043161;	-	-	Galactose oxidase/kelch, beta-propeller domaincontaining protein. (Os08t0128000-01);Galactoseoxidase/kelch, beta-propeller domain containing protein.(Os08t0128000-02)
Os11g0256400	306.805	199.352	414.259	2.07803	1.05521	2.75188e-19	5.86798e-18	11	8447633	8449580	-	1778	-	GO:0008270;GO:0008270;	-	-	Zinc finger, SWIM-type domain containing protein.(Os11t0256400-01)
Os02g0721100	40.7207	8.87832	72.563	8.17305	3.03087	3.49105e-19	7.3995e-18	2	29919262	29920338	-	964	-	GO:0016567;GO:0061631;	-	-	Similar to E2 ubiquitin-conjugating enzyme UbcH5B(Fragment). (Os02t0721100-01)
Os06g0236300	719.79	1011.82	427.764	0.422768	-1.24206	3.63951e-19	7.7084e-18	6	7093925	7096087	+	1151	-	-	-	-	Conserved hypothetical protein. (Os06t0236300-01)"
Os03g0125900	85.2692	152.477	18.0616	0.118455	-3.07759	3.67457e-19	7.77101e-18	3	1484212	1486097	+	1886	-	-	-	-	Conserved hypothetical protein. (Os03t0125900-01);Hypothetical conserved gene. (Os03t0125900-02)
Os03g0265900	213.067	126.749	299.386	2.36203	1.24003	3.67744e-19	7.77127e-18	3	8789242	8790378	-	804	-	-	-	-	Conserved hypothetical protein. (Os03t0265900-01)"
Os07g0602900	156.7	228.248	85.1529	0.373072	-1.42247	4.02409e-19	8.49747e-18	7	24633587	24636319	-	1712	-	GO:0005634;GO:0005634;GO:0005634;GO:0007165;GO:0007165;GO:0045892;GO:0007165;GO:0007165;	-	-	Protein of unknown function DUF1675 domaincontaining protein. (Os07t0602900-01);Similar to UPF0737protein 1. (Os07t0602900-02)
Os09g0325700	1973.09	2948.38	997.792	0.33842	-1.56311	4.17229e-19	8.80384e-18	9	9567471	9568877	+	1407	PROTEIN PHOSPHATASE 2C-1	GO:0003824;GO:0003824;GO:0004721;GO:0004722;GO:0004722;GO:0006470;GO:0006470;GO:0016787;GO:0043169;GO:0043169;GO:0046872;GO:0046872;	K14497	[EC:3.1.3.16]	Protein phosphatase 2C, Abiotic stress response,Early panicle development (Os09t0325700-01)
Os06g0227250	269.444	150.826	388.062	2.57291	1.3634	4.32462e-19	9.11847e-18	6	6604299	6608424	-	1524	-	GO:0000139;GO:0000139;GO:0005794;GO:0016740;GO:0016757;GO:0016757;GO:0016757;GO:0045489;GO:0045489;GO:0047262;GO:0047262;GO:0071555;GO:0071555;	K13648	[EC:2.4.1.43]	Hypothetical conserved gene. (Os06t0227250-00)"
Os09g0555700	177.392	100.88	253.905	2.51689	1.33164	5.56553e-19	1.1674e-17	9	22064455	22070492	-	2500	indeterminate domain 3	GO:0003676;GO:0003676;GO:0003700;GO:0005634;GO:0006355;GO:0046872;GO:0046872;GO:0003676;GO:0003676;GO:0003700;GO:0005634;GO:0006355;GO:0046872;GO:0046872;GO:0003676;GO:0003676;GO:0046872;GO:0046872;	-	-	Zinc finger, C2H2-type domain containing protein.(Os09t0555700-01);Zinc finger, C2H2-type domain containingprotein. (Os09t0555700-02);Zinc finger, C2H2-type domaincontaining protein. (Os09t0555700-03)
Os07g0171100	76.6817	123.575	29.7887	0.241058	-2.05255	5.59819e-19	1.17338e-17	7	3759965	3761968	+	1454	-	GO:0005515;GO:0005515;	-	-	Tetratricopeptide-like helical domain containingprotein. (Os07t0171100-01);Similar to predicted protein.(Os07t0171100-02)
Os06g0703200	182.306	104.077	260.535	2.5033	1.32383	6.45413e-19	1.35078e-17	6	29679418	29682499	-	2977	-	GO:0043531;GO:0043531;	-	-	Disease resistance protein domain containingprotein. (Os06t0703200-01)
Os01g0739200	128.252	45.2842	211.219	4.6643	2.22166	6.57995e-19	1.3761e-17	1	30868528	30871602	+	1469	Protein phosphatase 14	GO:0004439;GO:0004439;GO:0004725;GO:0004725;GO:0006470;GO:0006470;GO:0008138;GO:0008138;GO:0016311;GO:0016311;GO:0016787;GO:0016791;GO:0016791;GO:0035335;	K14165	-	Protein-tyrosine phosphatase, dual specificitydomain containing protein. (Os01t0739200-01)
Os07g0162900	262.95	461.387	64.513	0.139824	-2.83832	6.79192e-19	1.41833e-17	7	3360001	3361559	-	1559	Cell death associated protein 3	GO:0008152;GO:0008152;GO:0009056;GO:0016787;GO:0016787;GO:0016787;	-	-	Lipase, GDXG, active site domain containing protein.(Os07t0162900-01)
Os10g0467900	39.6443	8.58828	70.7004	8.2322	3.04128	6.95634e-19	1.45159e-17	10	17267138	17273224	-	3544	-	GO:0000166;GO:0004672;GO:0004672;GO:0004672;GO:0005515;GO:0005524;GO:0005524;GO:0005524;GO:0006468;GO:0006468;GO:0009506;GO:0016020;GO:0016021;GO:0016021;GO:0046777;	-	-	Protein kinase, catalytic domain domain containingprotein. (Os10t0467900-01)
Os10g0536400	85.3094	134.897	35.7216	0.264806	-1.91699	8.45344e-19	1.7601e-17	10	20886407	20892109	+	1004	FLAVANONE 3-HYDROXYLASE 2	-	-	-	Similar to Oxidoreductase, 2OG-Fe oxygenase familyprotein, expressed. (Os10t0536400-01)
Os03g0215400	221.755	309.195	134.316	0.434405	-1.20289	8.63227e-19	1.79469e-17	3	6052902	6061365	-	1151	LEAFY HULL STERILE 1	GO:0000977;GO:0000977;GO:0000982;GO:0003677;GO:0003677;GO:0003677;GO:0003677;GO:0003700;GO:0003700;GO:0005515;GO:0005634;GO:0005634;GO:0005634;GO:0005634;GO:0006351;GO:0006351;GO:0006355;GO:0006355;GO:0006355;GO:0007275;GO:0007275;GO:0008134;GO:0008134;GO:0008134;GO:0009908;GO:0010022;GO:0010022;GO:0010093;GO:0010093;GO:0010582;GO:0010582;GO:0030154;GO:0030154;GO:0043565;GO:0044212;GO:0045944;GO:…	-	-	MADS-domain-containing protein, Sexual reproduction(Os03t0215400-01)
Os01g0501800	144.936	77.2159	212.657	2.75406	1.46156	8.82313e-19	1.83302e-17	1	17349338	17350785	+	1331	PHOTOSYSTEM II SUBUNIT	GO:0005509;GO:0009523;GO:0009654;GO:0009654;GO:0010207;GO:0010207;GO:0010242;GO:0010242;GO:0015979;GO:0019898;GO:0042549;GO:0042549;GO:0055114;	K02716	-	Similar to Photosystem II oxygen-evolving complexprotein 1 (Fragment). (Os01t0501800-01)
Os07g0425000	208.878	293.334	124.422	0.424166	-1.2373	9.34847e-19	1.93931e-17	7	13776950	13778155	-	1206	-	GO:0016020;GO:0016021;GO:0016021;GO:0016021;	-	-	Biopterin transport-related protein BT1 familyprotein. (Os07t0425000-01)
Os10g0127900	230.918	140.111	321.726	2.29623	1.19927	9.48512e-19	1.96622e-17	10	1743579	1752159	-	2125	-	GO:0005515;GO:0019005;GO:0031146;	-	-	-
Os09g0524800	154.531	84.082	224.98	2.67572	1.41993	1.01507e-18	2.10264e-17	9	20494540	20496911	-	2079	BCL-2-ASSOCIATED ATHANOGENE 1	GO:0005515;GO:0051087;GO:0051087;GO:0005515;GO:0051087;GO:0051087;	-	-	Apoptosis regulator Bcl-2 protein, BAG domaincontaining protein. (Os09t0524800-01);Apoptosis regulatorBcl-2 protein, BAG domain containing protein.(Os09t0524800-02)
Os10g0573000	301.345	406.736	195.953	0.48177	-1.05358	1.14614e-18	2.37068e-17	10	22750258	22753043	+	1741	-	GO:0008865;GO:0009507;GO:0009507;GO:0009507;GO:0015979;GO:0015979;GO:0016301;GO:0016301;GO:0016310;GO:0016773;GO:0016773;GO:0019200;GO:0046835;	-	-	Similar to Carbohydrate kinase-like protein.(Os10t0573000-01)
Os08g0246950	143.6	76.8208	210.379	2.73856	1.45342	1.1783e-18	2.4354e-17	8	8977536	8978715	-	1180	-	-	-	-	Hypothetical protein. (Os08t0246950-00)"
Os06g0662200	256.535	145.509	367.56	2.52603	1.33687	1.20976e-18	2.49862e-17	6	27299932	27302104	-	1601	RICE SEED B-ZIPPER 5	GO:0003677;GO:0003677;GO:0003700;GO:0003700;GO:0005634;GO:0005634;GO:0006351;GO:0006351;GO:0006355;GO:0006355;GO:0006355;	-	-	Basic leucine zipper (bZIP) transcription factor,Negative regulator of cold and drought stress response(Os06t0662200-01)
Os08g0560900	58.4178	19.3578	97.4778	5.03557	2.33216	1.24188e-18	2.56308e-17	8	28083386	28084239	-	854	PHOTOSYSTEM I SUBUNIT	GO:0009522;GO:0009522;GO:0009538;GO:0009538;GO:0015979;GO:0015979;GO:0009522;GO:0009522;GO:0009538;GO:0009538;GO:0015979;GO:0015979;GO:0009522;GO:0009522;GO:0009538;GO:0009538;GO:0015979;GO:0015979;	K02692	-	Similar to Photosystem I reaction center subunit II,chloroplast precursor (Photosystem I 20 kDa subunit) (PSI-D). (Os08t0560900-01);Similar to Photosystem I reactioncenter subunit II, chloroplast precursor (Photosystem I 20kDa subunit) (PSI-D). (Os08t0560900-02);Similar toPhotosystem I reaction center subunit II, chloroplastic.(Os08t0560900-03)
Os08g0412800	31.7584	58.7252	4.79157	0.0815931	-3.61541	1.30471e-18	2.68687e-17	8	19747442	19748835	-	1394	-	GO:0046872;	-	-	Protein of unknown function DUF1262 family protein.(Os08t0412800-01)
Os04g0685300	288.645	185.304	391.985	2.11536	1.08091	1.33917e-18	2.75581e-17	4	35001018	35002142	-	1125	-	GO:0004871;GO:0006952;GO:0006952;GO:0007165;GO:0009506;GO:0009506;GO:0016020;GO:0016021;GO:0016021;GO:0046658;GO:0046658;	-	-	Harpin-induced 1 domain containing protein.(Os04t0685300-02)
Os01g0171800	537.004	721.793	352.216	0.487974	-1.03512	1.3595e-18	2.78969e-17	1	3696155	3699718	-	1576	-	GO:0016020;GO:0016021;GO:0016021;	-	-	Conserved hypothetical protein. (Os01t0171800-01)"
Os01g0902100	268.757	366.559	170.955	0.466377	-1.10043	1.52289e-18	3.109e-17	1	39276426	39281147	-	3388	MULTIDRUG RESISTANCE-ASSOCIATED PROTEIN 2	GO:0000166;GO:0000325;GO:0005524;GO:0005524;GO:0005524;GO:0005774;GO:0016020;GO:0016020;GO:0016021;GO:0016021;GO:0016021;GO:0016887;GO:0016887;GO:0042626;GO:0042626;GO:0042626;GO:0055085;GO:0055085;GO:0055085;	-	-	Similar to MRP-like ABC transporter. (Os01t0902100-00)
Os01g0224000	189.253	268.538	109.968	0.409505	-1.28805	1.60961e-18	3.28367e-17	1	6790903	6793320	-	2418	-	GO:0000166;GO:0004672;GO:0004672;GO:0004674;GO:0004674;GO:0004674;GO:0004674;GO:0005524;GO:0005524;GO:0005524;GO:0005886;GO:0005886;GO:0006468;GO:0006468;GO:0006468;GO:0016020;GO:0016021;GO:0016021;GO:0016301;GO:0016310;GO:0016740;GO:0048544;GO:0048544;	-	-	Serine/threonine protein kinase-related domaincontaining protein. (Os01t0224000-00)
Os07g0481200	329.29	454.289	204.29	0.449692	-1.15299	1.71777e-18	3.49365e-17	7	17514082	17520717	+	1039	-	GO:0006629;GO:0006629;GO:0016020;GO:0016021;GO:0016021;GO:0016787;GO:0016787;	-	-	Similar to Calmodulin-binding heat-shock protein.(Os07t0481200-01)
Os07g0489950	34.6227	6.53555	62.7099	9.5952	3.26231	2.0458e-18	4.14659e-17	7	18157770	18162394	+	4625	-	GO:0008152;GO:0008152;GO:0008194;GO:0016740;GO:0016757;GO:0016758;GO:0016758;GO:0043231;	-	-	Similar to cytokinin-O-glucosyltransferase 2.(Os07t0489950-01)
Os12g0129300	234.998	363.033	106.964	0.294639	-1.76298	2.15676e-18	4.36211e-17	12	1397309	1399004	+	668	-	GO:0009505;GO:0016787;GO:0046373;GO:0046556;GO:0046556;	-	-	Similar to Arabinoxylan arabinofuranohydrolaseisoenzyme AXAH-II. (Os12t0129300-01)
Os03g0286500	69.5408	26.2925	112.789	4.28978	2.1009	2.20573e-18	4.45797e-17	3	9878106	9880793	-	1378	-	GO:0003676;GO:0003676;GO:0003723;GO:0003723;GO:0003723;GO:0003729;GO:0005634;GO:0009414;GO:0009651;GO:0009737;GO:0010029;GO:1990904;	-	-	Similar to RNA-binding region containing protein 1(HSRNASEB) (ssDNA binding protein SEB4) (CLL-associatedantigen KW-5). Splice isoform 2. (Os03t0286500-01)
Os07g0267200	155.059	74.6207	235.497	3.15592	1.65806	2.33296e-18	4.70501e-17	7	9538087	9541917	-	1713	-	-	-	-	Conserved hypothetical protein. (Os07t0267200-01)"
Os03g0323200	240.81	150.356	331.263	2.20319	1.13959	2.42208e-18	4.87779e-17	3	11712280	11719587	+	4227	-	GO:0000166;GO:0005524;GO:0009058;GO:0009058;GO:0009507;GO:0009536;GO:0009570;GO:0015979;GO:0015995;GO:0015995;GO:0015995;GO:0016020;GO:0016851;GO:0016851;GO:0016851;GO:0016874;GO:0031969;GO:0009058;GO:0009058;GO:0009058;GO:0009058;	-	-	-
Os04g0527000	75.4914	26.4129	124.57	4.71625	2.23764	2.61599e-18	5.25707e-17	4	26347311	26348499	-	1071	-	-	-	-	GRAM domain containing protein. (Os04t0527000-01)"
Os06g0693000	231.877	329.514	134.241	0.407389	-1.29552	2.85203e-18	5.7233e-17	6	28918691	28923984	+	1846	-	GO:0004672;GO:0004672;GO:0004674;GO:0004674;GO:0005524;GO:0005524;GO:0005886;GO:0005886;GO:0006468;GO:0006468;GO:0006468;GO:0016301;GO:0016310;	-	-	Protein kinase, core domain containing protein.(Os06t0693000-01)
Os03g0726200	278.159	179.508	376.81	2.09912	1.06979	2.9232e-18	5.86195e-17	3	29535973	29543273	+	2669	INOSITOL 1,3,4-TRISPHOSPHATE 5/6-KINASE 3	GO:0000166;GO:0000287;GO:0000287;GO:0005524;GO:0005524;GO:0005524;GO:0005622;GO:0005622;GO:0005737;GO:0016301;GO:0016310;GO:0016740;GO:0032957;GO:0032957;GO:0046872;GO:0047325;GO:0047325;GO:0047325;GO:0047325;GO:0052725;GO:0052725;GO:0052725;GO:0052725;GO:0052726;GO:0052726;GO:0052726;GO:0052726;GO:0052746;	K00913	-	Similar to Hydroxyproline-rich glycoprotein DZ-HRGPprecursor. (Os03t0726200-01);Hypothetical conserved gene.(Os03t0726200-02)
Os05g0404700	97.8311	45.1564	150.506	3.33299	1.73682	2.94554e-18	5.90256e-17	5	19705359	19707432	-	827	-	GO:0003677;GO:0003677;GO:0005634;GO:0005634;GO:0008270;GO:0008270;	-	-	Similar to MBD1. (Os05t0404700-01)"
Os08g0393700	129.905	60.9205	198.89	3.26474	1.70697	3.2198e-18	6.42937e-17	8	18680131	18681463	-	1252	-	GO:0009734;GO:0010087;GO:0010305;	-	-	Similar to predicted protein. (Os08t0393700-01)"
Os01g0880400	233.35	322.479	144.22	0.447221	-1.16094	3.34449e-18	6.66892e-17	1	38212858	38217134	-	2044	trichome birefringence-like 26	GO:0005794;GO:0005794;GO:0016020;GO:0016021;GO:0016021;GO:0016413;GO:0016413;GO:0071554;GO:0071554;GO:0016020;GO:0016021;GO:0016021;	-	-	Protein of unknown function DUF231, plant domaincontaining protein. (Os01t0880400-01);Hypothetical gene.(Os01t0880400-02)
Os03g0254400	355.421	535.192	175.649	0.328198	-1.60736	3.80309e-18	7.56205e-17	3	8152539	8154731	+	2108	Patatin-related phospholipase A III alpha	GO:0006629;GO:0006629;GO:0006629;GO:0008152;GO:0008152;GO:0016042;GO:0016042;GO:0016787;GO:0016787;	-	-	Patatin-related phospholipase A, Modulation oflongitudinal growth of vegetative tissues and seeds(Os03t0254400-01);Similar to patatin-like protein 3.(Os03t0254400-02)
Os03g0290900	53.774	16.8412	90.7067	5.38601	2.42922	3.83755e-18	7.62521e-17	3	10105989	10107964	+	1399	trichome birefringence-like 18	GO:0005794;GO:0005794;GO:0016413;GO:0016413;GO:0071554;GO:0071554;	-	-	Protein of unknown function DUF231, plant domaincontaining protein. (Os03t0290900-01)
Os05g0555100	200.615	119.791	281.438	2.34941	1.2323	3.92923e-18	7.79641e-17	5	27602413	27605407	+	2518	-	GO:0000159;GO:0000159;GO:0000159;GO:0000159;GO:0005488;GO:0005634;GO:0005829;GO:0007165;GO:0007165;GO:0019888;GO:0019888;GO:0019888;GO:0031952;GO:0043666;GO:0072542;	K11584	-	-
Os01g0850700	47.6618	13.3911	81.9325	6.11843	2.61316	4.12916e-18	8.17591e-17	1	36622829	36627662	+	2036	LACCASE 8	GO:0005507;GO:0005507;GO:0055114;GO:0055114;GO:0005507;GO:0005507;GO:0005576;GO:0016491;GO:0016491;GO:0016491;GO:0016722;GO:0016722;GO:0046274;GO:0046274;GO:0046274;GO:0046872;GO:0048046;GO:0048046;GO:0048046;GO:0052716;GO:0052716;GO:0052716;GO:0055114;GO:0055114;GO:0055114;	K05909	[EC:1.10.3.2]	Similar to Laccase-7. (Os01t0850700-01);Cupredoxindomain containing protein. (Os01t0850700-02)
Os09g0533200	70.7891	27.3395	114.239	4.17852	2.06299	4.65807e-18	9.21027e-17	9	20938553	20939706	-	1154	-	GO:0004553;GO:0004553;GO:0004553;GO:0005975;GO:0005975;GO:0008152;GO:0016787;GO:0016798;GO:0030247;GO:0046658;	-	-	Glycoside hydrolase, family 17 domain containingprotein. (Os09t0533200-00)
Os09g0419200	36.0407	7.43961	64.6418	8.68886	3.11917	5.02492e-18	9.92176e-17	9	15076258	15079326	-	1605	cinnamoyl CoA reductase 19	GO:0003824;GO:0003824;GO:0016491;GO:0016616;GO:0050662;GO:0050662;GO:0055114;GO:0003824;GO:0003824;GO:0050662;GO:0050662;	K09753	[EC:1.2.1.44]	NAD(P)-binding domain containing protein.(Os09t0419200-01);Similar to Cinnamoyl-CoA reductase.(Os09t0419200-02)
Os12g0134000	215.383	299.22	131.545	0.439627	-1.18565	5.05849e-18	9.98107e-17	12	1671493	1675149	+	1580	-	GO:0003824;GO:0003824;GO:0004419;GO:0006552;GO:0006629;GO:0046951;	-	-	Similar to Hydroxymethylglutaryl-CoA lyase.(Os12t0134000-01);Similar to hydroxymethylglutaryl-CoAlyase. (Os12t0134000-02)
Os05g0363500	289.938	189.686	390.189	2.05702	1.04056	5.13611e-18	1.01272e-16	5	17361511	17367196	-	3612	-	GO:0004842;GO:0005488;GO:0005515;GO:0007165;GO:0007165;GO:0016567;GO:0016567;	-	-	Hypothetical conserved gene. (Os05t0363500-01)"
Os08g0414500	227.36	124.237	330.483	2.66011	1.41149	5.42181e-18	1.06608e-16	8	19814567	19815027	-	461	-	GO:0046983;GO:0046983;	-	-	Hypothetical conserved gene. (Os08t0414500-00)"
Os03g0105401	117.697	176.427	58.9663	0.334225	-1.58111	5.72394e-18	1.12392e-16	3	324659	337243	+	1097	-	-	-	-	Hypothetical gene. (Os03t0105401-00)"
Os08g0129900	119.893	178.943	60.8433	0.340015	-1.55633	5.77508e-18	1.13239e-16	8	1677893	1680665	+	498	-	GO:0006886;GO:0006886;GO:0031083;GO:0031083;	-	-	Conserved hypothetical protein. (Os08t0129900-00)"
Os07g0596600	472.913	636.683	309.144	0.485555	-1.04229	5.89998e-18	1.15608e-16	7	24292810	24298862	-	3501	CDK-LIKE 2, cyclin-dependent kinase-like 2	GO:0004672;GO:0004672;GO:0004693;GO:0004693;GO:0005524;GO:0005524;GO:0005634;GO:0005634;GO:0006468;GO:0006468;GO:0006468;GO:0016301;GO:0016310;GO:0051726;GO:0004672;GO:0004672;GO:0005524;GO:0005524;GO:0006468;GO:0006468;GO:0004672;GO:0004672;GO:0005524;GO:0005524;GO:0006468;GO:0006468;	-	-	Similar to IBS1 (IMPAIRED IN BABA-INDUCED STERILITY1); ATP binding / kinase/ protein kinase/ proteinserine/threonine kinase/ protein tyrosine kinase.(Os07t0596600-01);Similar to Cdc2MsC protein.(Os07t0596600-02);Similar to predicted protein.(Os07t0596600-03)
Os01g0276300	16918.6	23530.1	10307	0.438036	-1.19088	6.53594e-18	1.27803e-16	1	9679828	9680883	+	953	endosperm-specific gene 4	-	-	-	Similar to Group 3 late embryogenesis abundantprotein (Fragment). (Os01t0276300-01)
Os06g0166400	6516.45	10148.9	2883.97	0.284165	-1.8152	7.00129e-18	1.36714e-16	6	3337151	3338155	+	1005	ETHYLENE RESPONSE FACTOR 7	GO:0003677;GO:0003677;GO:0003677;GO:0003700;GO:0003700;GO:0005634;GO:0005634;GO:0006351;GO:0006351;GO:0006355;GO:0006355;GO:0006355;	-	-	Similar to TINY-like protein (AP2 domain containingprotein RAP2.10) (Fragment). (Os06t0166400-01)
Os12g0621100	399.874	239.027	560.721	2.34585	1.23011	7.25917e-18	1.41652e-16	12	26477638	26487296	+	1549	YABBY6	GO:0005634;GO:0005634;GO:0005634;GO:0007275;GO:0007275;GO:0010158;GO:0045165;GO:0046872;GO:0046872;GO:0005634;GO:0005634;GO:0005634;GO:0007275;GO:0007275;GO:0010158;GO:0045165;GO:0046872;GO:0046872;	-	-	Similar to Filamentous flower-like yabby protein(Fragment). (Os12t0621100-01);Similar to Filamentousflower-like yabby protein (Fragment). (Os12t0621100-02)
Os01g0192300	128.264	189.6	66.9274	0.352993	-1.50229	8.15115e-18	1.58729e-16	1	4971466	4973555	-	1602	MYB-RELATED TRANSCRIPTION FACTOR 1	GO:0003676;GO:0003676;GO:0003677;GO:0003677;GO:0003677;GO:0005634;GO:0005634;GO:0006351;GO:0006351;GO:0006355;GO:0006355;GO:0008270;GO:0008270;GO:0003676;GO:0003676;GO:0008270;GO:0008270;GO:0016020;GO:0016021;GO:0016021;	-	-	Similar to I-box binding factor (Fragment).(Os01t0192300-01);Hypothetical conserved gene.(Os01t0192300-02)
Os07g0586100	77.6999	123.495	31.9044	0.258345	-1.95263	8.20212e-18	1.59611e-16	7	23814222	23816459	-	1438	GDSL ESTERASE/LIPASE PROTEIN 91	GO:0016788;GO:0016788;	-	-	Similar to Esterase precursor (EC 3.1.1.-) (Earlynodule-specific protein homolog) (Latex allergen Hev b 13).(Os07t0586100-01)
Os04g0672100	292.805	393.436	192.175	0.488453	-1.03371	9.51463e-18	1.84771e-16	4	34298799	34302564	-	3766	-	GO:0000166;GO:0004672;GO:0004672;GO:0004674;GO:0004674;GO:0005515;GO:0005524;GO:0005524;GO:0005524;GO:0006468;GO:0006468;GO:0016020;GO:0016021;GO:0016021;GO:0016301;GO:0016310;GO:0016740;	-	-	Similar to Phytosulfokine receptor precursor (EC2.7.1.37) (Phytosulfokine LRR receptor kinase).(Os04t0672100-01)
Os03g0242300	179.994	254.984	105.005	0.411809	-1.27995	9.92338e-18	1.92312e-16	3	7519754	7521478	-	1725	-	-	-	-	Hypothetical protein. (Os03t0242300-01)"
Os05g0468500	22.2297	1.57456	42.8848	27.236	4.76744	1.11511e-17	2.15368e-16	5	22992525	22994452	-	1385	GDSL ESTERASE/LIPASE PROTEIN 68	GO:0016787;GO:0016788;GO:0016788;	-	-	Esterase, SGNH hydrolase-type domain containingprotein. (Os05t0468500-01)
Os05g0361700	12147	16336.3	7957.64	0.487114	-1.03767	1.1765e-17	2.26915e-16	5	17246987	17248234	+	1071	ETHYLENE RESPONSE FACTOR 61	GO:0003677;GO:0003677;GO:0003677;GO:0003700;GO:0003700;GO:0005634;GO:0005634;GO:0006351;GO:0006351;GO:0006355;GO:0006355;GO:0006355;GO:0003677;GO:0003677;GO:0003677;GO:0003700;GO:0003700;GO:0005634;GO:0005634;GO:0006351;GO:0006351;GO:0006355;GO:0006355;GO:0006355;	-	-	Similar to EREBP-2 protein (Fragment).(Os05t0361700-01);Similar to ethylene responsive elementbinding protein 2. (Os05t0361700-02)
Os06g0334100	105.149	50.8475	159.45	3.13584	1.64885	1.25542e-17	2.4164e-16	6	13280827	13284499	+	3156	-	-	-	-	Hypothetical gene. (Os06t0334100-01);Conservedhypothetical protein. (Os06t0334100-02)
Os02g0671200	3112.85	4429.08	1796.62	0.405642	-1.30172	1.35274e-17	2.59841e-16	2	27262061	27263495	+	1435	Os_F0676	GO:0000724;GO:0003677;GO:0005515;GO:0005634;GO:0005694;GO:0005737;GO:0006260;GO:0006284;GO:0009378;GO:0032508;GO:0043140;	-	-	Protein of unknown function DUF295 domain containingprotein. (Os02t0671200-01)
Os01g0547000	362.838	212.37	513.305	2.41703	1.27324	1.3956e-17	2.67892e-16	1	20327992	20334833	+	4930	-	GO:0005886;GO:0005886;GO:0006952;GO:0006952;GO:0007165;GO:0007165;GO:0043531;GO:0043531;	K13457	-	Similar to LRR19. (Os01t0547000-01)"
Os06g0128700	158.417	89.3373	227.498	2.5465	1.34852	1.44641e-17	2.77269e-16	6	1523290	1526001	+	1432	XBOS36	GO:0005515;	-	-	Ankyrin repeat domain containing protein.(Os06t0128700-01)
Os03g0193300	105.073	51.0065	159.14	3.12	1.64154	1.48374e-17	2.84232e-16	3	4873378	4877257	-	2711	-	-	-	-	Conserved hypothetical protein. (Os03t0193300-01);Conserved hypothetical protein. (Os03t0193300-02)
Os02g0168400	75.0619	30.8051	119.319	3.87334	1.95358	1.50353e-17	2.87828e-16	2	3696212	3699700	+	2033	-	GO:0005488;	-	-	Hypothetical conserved gene. (Os02t0168400-01)"
Os02g0227100	125.624	65.5121	185.736	2.83514	1.50342	1.54318e-17	2.9522e-16	2	7132034	7133382	-	807	-	-	-	-	Conserved hypothetical protein. (Os02t0227100-01)"
Os06g0237100	152.508	219.908	85.1076	0.387015	-1.36954	1.73369e-17	3.30102e-16	6	7121730	7126172	+	4443	-	-	-	-	Conserved hypothetical protein. (Os06t0237100-01)"
Os04g0229100	35.2939	7.33769	63.2501	8.61989	3.10767	1.73826e-17	3.30749e-16	4	8637314	8639345	-	1376	CINNAMYL ALCOHOL DEHYDROGENASE 6	GO:0008270;GO:0008270;GO:0009699;GO:0009809;GO:0009809;GO:0016491;GO:0016491;GO:0016491;GO:0045551;GO:0045551;GO:0046872;GO:0052747;GO:0052747;GO:0055114;GO:0055114;GO:0055114;	-	-	Similar to Sinapyl alcohol dehydrogenase.(Os04t0229100-01)
Os03g0132000	305.966	408.448	203.484	0.49819	-1.00523	1.94841e-17	3.6974e-16	3	1822255	1825976	+	2018	acyl-CoA synthetase 4	GO:0000166;GO:0003824;GO:0003824;GO:0005524;GO:0005524;GO:0008152;GO:0008152;GO:0016020;GO:0016021;GO:0016874;GO:0016874;	K10526	[EC:6.2.1.-]	Similar to 4-coumarate-CoA ligase-like protein.(Os03t0132000-01)
Os03g0269900	2006.33	2704.07	1308.6	0.483935	-1.04711	1.98361e-17	3.76167e-16	3	9011629	9016463	+	2082	-	GO:0008375;GO:0016020;GO:0016021;GO:0016021;	-	-	Protein of unknown function DUF604 family protein.(Os03t0269900-01)
Os05g0129300	343.361	223.375	463.346	2.0743	1.05262	2.0469e-17	3.87909e-16	5	1717710	1719083	+	1374	LOW-TEMPERATURE-INDUCED PROTEIN 19	GO:0003700;GO:0003700;GO:0003700;GO:0003700;GO:0005634;GO:0005634;GO:0005634;GO:0006355;GO:0006355;GO:0006971;GO:0009267;GO:0043565;GO:0043565;GO:0044212;GO:0045893;GO:0045893;GO:0046982;GO:2000693;	-	-	Basic/leucine zipper protein. (Os05t0129300-02)"
Os02g0134700	19.3768	0.323978	38.4297	118.618	6.89018	2.05355e-17	3.8891e-16	2	1838028	1838864	-	393	-	-	-	-	Hypothetical conserved gene. (Os02t0134700-00)"
Os03g0306800	132.839	70.9405	194.737	2.74507	1.45685	2.13548e-17	4.03345e-16	3	10910568	10911189	+	622	-	GO:0009507;GO:0080153;	-	-	-
Os07g0549300	200.921	121.634	280.208	2.30371	1.20396	2.14662e-17	4.05178e-16	7	21805799	21809536	-	2715	-	-	-	-	Conserved hypothetical protein. (Os07t0549300-00)"
Os01g0679500	70.6285	27.874	113.383	4.06769	2.02421	2.15176e-17	4.05878e-16	1	27956735	27959135	+	2401	-	GO:0004190;GO:0004190;GO:0004190;GO:0004190;GO:0006508;GO:0006508;GO:0006508;GO:0006508;GO:0008233;GO:0016787;GO:0030163;GO:0030163;	-	-	Peptidase aspartic, catalytic domain containingprotein. (Os01t0679500-01)
Os07g0689400	241.512	153.712	329.311	2.14239	1.09922	2.30471e-17	4.34148e-16	7	29303641	29309373	+	4996	-	-	-	-	-
Os02g0687600	117.733	60.5478	174.919	2.88893	1.53054	2.33888e-17	4.40292e-16	2	28175466	28180071	-	4606	-	-	-	-	Hypothetical protein. (Os02t0687600-01)"
Os06g0697000	1199.75	528.373	1871.13	3.5413	1.82428	2.37977e-17	4.47395e-16	6	29156457	29157883	-	1262	XYLOGLUCAN ENDOTRANSGLUCOSYDASE/HYDROLASE 10	GO:0004553;GO:0004553;GO:0005576;GO:0005618;GO:0005618;GO:0005618;GO:0005975;GO:0005975;GO:0006073;GO:0006073;GO:0008152;GO:0010411;GO:0010411;GO:0016740;GO:0016762;GO:0016762;GO:0016762;GO:0016787;GO:0016798;GO:0042546;GO:0042546;GO:0048046;GO:0048046;GO:0048046;GO:0071555;GO:0071555;GO:0004553;GO:0004553;GO:0005975;GO:0005975;	-	-	Similar to Xyloglucan endo-transglucosylase/hydrolase 1. (Os06t0697000-01);Similar toXyloglucan endo-transglucosylase/hydrolase 1.(Os06t0697000-02)
Os06g0166900	277.92	374.116	181.724	0.485743	-1.04173	2.38179e-17	4.47476e-16	6	3360524	3363523	+	1651	RECEPTOR-LIKE CYTOPLASMIC KINASE 199	GO:0004672;GO:0004672;GO:0004675;GO:0004675;GO:0005524;GO:0005524;GO:0005886;GO:0005886;GO:0006468;GO:0006468;GO:0006468;GO:0007166;GO:0007166;GO:0007178;GO:0016301;GO:0016310;	-	-	Protein kinase, core domain containing protein.(Os06t0166900-01)
Os08g0520000	284.839	382.675	187.003	0.488672	-1.03306	2.50656e-17	4.69981e-16	8	25848686	25852963	-	1502	BTI-1	GO:0005743;GO:0005743;GO:0006839;GO:0006839;GO:0016020;GO:0016021;GO:0016021;GO:0016021;GO:0022857;GO:0022857;GO:0022857;GO:0055085;GO:0055085;	-	-	Mitochondrial substrate carrier family protein.(Os08t0520000-01)
Os04g0556400	67.119	108.65	25.5882	0.235511	-2.08613	2.56008e-17	4.79696e-16	4	27843255	27845708	-	2454	-	GO:0008152;GO:0008152;GO:0008194;GO:0016740;GO:0016758;GO:0016758;GO:0043231;GO:0043231;GO:0080043;GO:0080043;GO:0080044;GO:0080044;	K13495	[EC:2.4.1.215]	Similar to UDP-glycosyltransferase UGT93B9.(Os04t0556400-01)
Os02g0135900	126.118	66.3632	185.872	2.80083	1.48585	2.60901e-17	4.87895e-16	2	1909010	1912796	+	1393	-	GO:0009507;GO:0009569;GO:0009570;GO:0010581;GO:0019252;GO:0030247;GO:2001070;	-	-	Similar to 5'-AMP-activated protein kinase beta-1subunit-related. (Os02t0135900-01);Similar to predictedprotein. (Os02t0135900-02)
Os12g0265800	146.185	211.39	80.9806	0.383087	-1.38426	2.72798e-17	5.09806e-16	12	9453794	9454286	+	493	-	GO:0016020;GO:0016021;GO:0016021;	-	-	Hypothetical conserved gene. (Os12t0265800-01)"
Os02g0755900	304.965	419.479	190.45	0.454016	-1.13918	2.85786e-17	5.33021e-16	2	31805977	31807800	+	1658	-	GO:0008152;GO:0008152;GO:0008194;GO:0016740;GO:0016757;GO:0016758;GO:0016758;GO:0043231;GO:0080043;GO:0080044;	-	-	UDP-glucuronosyl/UDP-glucosyltransferase domaincontaining protein. (Os02t0755900-01)
Os02g0592400	331.297	491.131	171.464	0.34912	-1.51821	2.93931e-17	5.47852e-16	2	22927598	22930325	+	664	-	GO:0016020;GO:0016021;GO:0031305;GO:0031305;GO:0033617;GO:0033617;GO:0097249;GO:0097249;	-	-	-
Os07g0659100	225.037	309.586	140.489	0.453794	-1.13989	3.25268e-17	6.04664e-16	7	27776219	27776497	-	279	-	-	-	-	Conserved hypothetical protein. (Os07t0659100-01)"
Os10g0464500	41.5694	10.7994	72.3395	6.69847	2.74383	3.35646e-17	6.2273e-16	10	17140936	17145821	-	1461	-	-	-	-	Zinc finger, RING-type domain containing protein.(Os10t0464500-00)
Os07g0480900	36349.9	52694.4	20005.5	0.379651	-1.39725	3.363e-17	6.23533e-16	7	17496502	17498002	+	1415	endosperm-specific gene 106	GO:0004197;GO:0004197;GO:0005615;GO:0005615;GO:0005764;GO:0005764;GO:0006508;GO:0006508;GO:0006508;GO:0006508;GO:0008233;GO:0008234;GO:0008234;GO:0008234;GO:0016787;GO:0051603;GO:0051603;	K01373	[EC:3.4.22.41]	Similar to Cysteine protease (Fragment).(Os07t0480900-01)
Os11g0592200	218.53	301.474	135.587	0.449746	-1.15282	3.37134e-17	6.2467e-16	11	22511506	22512374	+	655	PATHOGENESIS-RELATED GENE 4	GO:0042742;GO:0042742;GO:0050832;GO:0050832;	-	-	Similar to Chitin-binding allergen Bra r 2(Fragments). (Os11t0592200-01)
Os03g0700700	234.142	320.41	147.875	0.46152	-1.11554	3.88058e-17	7.17615e-16	3	28106903	28113300	+	3212	LIPOXYGENASE 1	GO:0005515;GO:0006629;GO:0006631;GO:0006633;GO:0016491;GO:0016491;GO:0016491;GO:0016702;GO:0016702;GO:0031408;GO:0031408;GO:0046872;GO:0046872;GO:0046872;GO:0051213;GO:0055114;GO:0055114;GO:0055114;GO:0005515;GO:0006633;GO:0016491;GO:0016491;GO:0016491;GO:0016702;GO:0016702;GO:0031408;GO:0031408;GO:0046872;GO:0046872;GO:0046872;GO:0051213;GO:0055114;GO:0055114;GO:0055114;GO:0006633;GO:0016491;GO:…	-	-	Similar to Lipoxygenase (Fragment). (Os03t0700700-01);Similar to Lipoxygenase. (Os03t0700700-02);Similar toLipoxygenase. (Os03t0700700-03);Similar to Lipoxygenase.(Os03t0700700-04)
Os06g0553001	836.81	1279.67	393.947	0.307849	-1.6997	4.44356e-17	8.20651e-16	6	20996758	20997391	+	634	-	-	-	-	Conserved hypothetical protein. (Os06t0553001-00)"
Os07g0616200	185.405	111.269	259.541	2.33256	1.22191	4.52128e-17	8.33371e-16	7	25393024	25398600	-	2359	-	GO:0003824;GO:0003824;GO:0004315;GO:0006633;GO:0006633;GO:0006633;GO:0006633;GO:0008152;GO:0008152;GO:0009507;GO:0009570;GO:0009631;GO:0009793;GO:0016740;GO:0016747;GO:0016747;	K09458	[EC:2.3.1.179]	Similar to Beta-ketoacyl-ACP synthase.(Os07t0616200-01)
Os06g0661800	99.963	152.09	47.836	0.314524	-1.66876	4.66272e-17	8.58323e-16	6	27275526	27278844	-	1808	-	GO:0003913;GO:0003913;GO:0006281;GO:0006281;GO:0003677;GO:0003913;GO:0003913;GO:0005739;GO:0006281;GO:0006281;GO:0009507;GO:0009536;GO:0018298;	K01669	[EC:4.1.99.3]	Similar to Cryptochrome DASH,chloroplastic/mitochondrial. (Os06t0661800-01);Similar toCryptochrome dash (Fragment). (Os06t0661800-02)
Os02g0776900	296.096	189.9	402.292	2.11844	1.08301	4.86855e-17	8.92725e-16	2	32840364	32842456	-	1882	GROWTH-REGULATING FACTOR 1	GO:0005634;GO:0005634;GO:0006351;GO:0006351;GO:0032502;GO:0032502;GO:0005524;GO:0005524;GO:0005634;GO:0005634;GO:0005634;GO:0006351;GO:0006351;GO:0006351;GO:0006355;GO:0006355;GO:0006355;GO:0009739;GO:0030912;GO:0032502;GO:0032502;	-	-	Transcription activator, Gibberellin (GA)-inducedstem elongation (Os02t0776900-01);Similar to Growth-regulating factor 1. (Os02t0776900-02)
Os03g0704100	99.9224	151.664	48.1812	0.317684	-1.65433	5.39274e-17	9.85648e-16	3	28304985	28307930	+	1067	-	-	-	-	Similar to structural molecule. (Os03t0704100-01)"
Os04g0602500	26.4068	3.49565	49.318	14.1084	3.81848	5.6461e-17	1.03129e-15	4	30405474	30409351	+	1756	-	GO:0005576;GO:0005576;GO:0005618;GO:0009505;GO:0009505;GO:0016787;GO:0016787;GO:0016787;GO:0052793;GO:0052793;GO:0071555;GO:0071555;GO:0071555;GO:0005576;GO:0005576;GO:0005618;GO:0005618;GO:0016787;GO:0016787;GO:0016787;GO:0071555;GO:0071555;	K19882	[EC:3.1.1.98]	Similar to Pectin acetylesterase. (Os04t0602500-01);Similar to B0403H10-OSIGBa0105A11.19 protein.(Os04t0602500-02)
Os07g0562700	91.3638	42.2372	140.49	3.32622	1.73388	5.90799e-17	1.07843e-15	7	22487434	22488617	+	1032	-	GO:0009416;GO:0009416;GO:0009507;GO:0009522;GO:0009522;GO:0009523;GO:0009523;GO:0009535;GO:0009535;GO:0009535;GO:0009536;GO:0009579;GO:0009765;GO:0009765;GO:0009768;GO:0009768;GO:0009941;GO:0009941;GO:0010287;GO:0010287;GO:0015979;GO:0016020;GO:0016020;GO:0016020;GO:0016021;GO:0016021;GO:0016168;GO:0016168;GO:0016168;GO:0018298;GO:0018298;GO:0031409;GO:0031409;GO:0009416;GO:0009416;GO:0009507;GO:…	K08914	-	Similar to Type III chlorophyll a/b-binding protein(Fragment). (Os07t0562700-01);Similar to Type IIIchlorophyll a/b-binding protein (Fragment). (Os07t0562700-02)
Os01g0738300	142.29	79.0883	205.491	2.59825	1.37754	6.10462e-17	1.11217e-15	1	30819009	30823245	+	2668	-	GO:0000166;GO:0004672;GO:0004672;GO:0004674;GO:0004675;GO:0004675;GO:0005524;GO:0005524;GO:0005524;GO:0005886;GO:0005886;GO:0006468;GO:0006468;GO:0006468;GO:0007166;GO:0007166;GO:0007178;GO:0016020;GO:0016021;GO:0016021;GO:0016301;GO:0016310;GO:0016740;	-	-	Protein kinase, core domain containing protein.(Os01t0738300-01)
Os02g0794500	89.7363	41.5253	137.947	3.322	1.73205	6.80905e-17	1.2397e-15	2	33769298	33776066	+	2929	TYPE IIB CARBOXYPEPTIDASE	GO:0004180;GO:0004185;GO:0004185;GO:0004185;GO:0004185;GO:0005773;GO:0005773;GO:0006508;GO:0006508;GO:0006508;GO:0008233;GO:0009742;GO:0009742;GO:0016787;GO:0051603;GO:0051603;GO:0004180;GO:0004185;GO:0004185;GO:0004185;GO:0004185;GO:0005773;GO:0005773;GO:0006508;GO:0006508;GO:0006508;GO:0008233;GO:0009742;GO:0009742;GO:0016787;GO:0051603;GO:0051603;GO:0004180;GO:0004185;GO:0004185;GO:0004185;GO:…	K16297	[EC:3.4.16.-]	Similar to Serine carboxypeptidase II precursor (EC3.4.16.6) (Carboxypeptidase D) (Bri1 suppressor 1)[Contains: Serine carboxypeptidase II chain A; Serinecarboxypeptidase II chain B]. (Os02t0794500-01);Similar toSerine carboxypeptidase II precursor (EC 3.4.16.6)(Carboxypeptidase D) (Bri1 suppressor 1) [Contains: Serinecarboxypeptidase II chain A; Serine carboxypeptidase IIchain B]. (Os02t0794500-…
Os12g0583500	204.767	126.06	283.474	2.24872	1.16911	8.05785e-17	1.46424e-15	12	24218375	24224960	-	4743	-	GO:0005515;	-	-	BTB domain containing protein. (Os12t0583500-01);Conserved hypothetical protein. (Os12t0583500-02)
Os05g0552400	22.1646	1.90981	42.4193	22.2113	4.47322	8.11737e-17	1.47411e-15	5	27463260	27465297	+	1129	-	GO:0008270;GO:0008270;GO:0016020;GO:0016021;GO:0016021;GO:0046872;	-	-	Zinc finger, RING/FYVE/PHD-type domain containingprotein. (Os05t0552400-01)
Os10g0340100	81.8291	127.805	35.853	0.280529	-1.83378	8.28106e-17	1.50287e-15	10	9974284	9976309	+	929	-	-	-	-	Conserved hypothetical protein. (Os10t0340100-01);Conserved hypothetical protein. (Os10t0340100-02)
Os03g0448600	274.665	369.164	180.166	0.488036	-1.03494	8.49227e-17	1.53922e-15	3	19184047	19191279	-	1354	OsWD40-76	GO:0000776;GO:0000776;GO:0005515;GO:0007094;GO:0007094;GO:0009524;GO:0009524;GO:0033597;GO:0033597;GO:0043130;GO:0043130;GO:1990298;GO:1990298;	K02180	-	WD40 repeat-like domain containing protein.(Os03t0448600-01)
Os04g0479200	231.177	315.975	146.379	0.463262	-1.1101	8.52612e-17	1.54437e-15	4	23964000	23967781	-	1598	-	GO:0004449;GO:0004449;GO:0006099;GO:0006099;GO:0016616;GO:0016616;GO:0055114;GO:0055114;	K00030	[EC:1.1.1.41]	Similar to NAD-dependent isocitrate dehydrogenasec;1. (Os04t0479200-01)
Os02g0655200	75.7114	119.575	31.8478	0.266342	-1.90865	8.57121e-17	1.55139e-15	2	26456450	26457994	+	1545	ETHYLENE RESPONSE FACTOR 95	GO:0003677;GO:0003677;GO:0003677;GO:0003700;GO:0003700;GO:0005634;GO:0005634;GO:0006351;GO:0006351;GO:0006355;GO:0006355;GO:0006355;	-	-	Similar to Ap25. (Os02t0655200-01);ERF familyprotein, Transcriptional regulator, Salt stress tolerance(Os02t0655200-02)
Os09g0452200	126.191	49.4985	202.883	4.09878	2.03519	8.57586e-17	1.55139e-15	9	16958544	16962140	+	1721	-	GO:0002376;GO:0005886;GO:0005886;GO:0006952;GO:0016020;GO:0031225;GO:0031225;GO:0045087;GO:0045087;GO:0002376;GO:0005886;GO:0005886;GO:0006952;GO:0016020;GO:0031225;GO:0031225;GO:0045087;GO:0045087;	-	-	-
Os01g0104900	165.154	96.2042	234.105	2.43341	1.28298	9.01136e-17	1.62601e-15	1	270179	275084	-	1773	-	GO:0016747;GO:0016747;GO:0016747;GO:0016747;	-	-	Transferase family protein. (Os01t0104900-01);Hypothetical conserved gene. (Os01t0104900-02)
Os06g0687450	205.391	127.184	283.598	2.22983	1.15694	9.13764e-17	1.6467e-15	6	28663550	28667819	-	2182	-	GO:0005737;GO:0005737;GO:0005768;GO:0005768;GO:0005768;GO:0005774;GO:0005774;GO:0005774;GO:0005794;GO:0005802;GO:0005802;GO:0005802;GO:0008168;GO:0008168;GO:0008757;GO:0008757;GO:0009505;GO:0009505;GO:0016020;GO:0016021;GO:0016021;GO:0032259;GO:0032259;GO:0032259;GO:0052546;	-	-	Similar to dehydration-responsive protein-related.(Os06t0687450-01)
Os03g0656201	207.328	286.641	128.016	0.446609	-1.16292	9.5528e-17	1.71932e-15	3	25601289	25603902	-	959	-	-	-	-	Similar to chaperone protein dnaJ-related.(Os03t0656201-01)
Os09g0544000	61.6285	23.1666	100.09	4.32047	2.11119	9.84178e-17	1.77021e-15	9	21463619	21465476	+	1858	-	GO:0016740;GO:0016746;GO:0016747;GO:0016747;GO:0050734;GO:0050734;	-	-	Transferase family protein. (Os09t0544000-01)"
Os08g0495500	46.5664	13.9255	79.2072	5.68792	2.5079	9.92087e-17	1.7833e-15	8	24464442	24467893	+	1457	-	GO:0005515;GO:0005737;GO:0005737;GO:0019005;GO:0019005;GO:0030162;GO:0030162;GO:0031625;GO:0031625;GO:0043161;GO:0043161;	K10523	-	Kelch related domain containing protein.(Os08t0495500-01)
Os03g0674300	1380.88	1888.83	872.928	0.462153	-1.11356	1.02864e-16	1.84783e-15	3	26654438	26657843	+	1611	-	-	K16302	-	-
Os02g0548100	96.4569	46.2716	146.642	3.16916	1.6641	1.06063e-16	1.90167e-15	2	20562601	20565664	+	1098	basic helix-loop-helix protein 147	GO:0005634;GO:0005634;GO:0006355;GO:0016020;GO:0016021;GO:0046983;GO:0046983;	-	-	Helix-loop-helix DNA-binding domain containingprotein. (Os02t0548100-00)
Os08g0196900	141.717	79.1564	204.278	2.58068	1.36775	1.10972e-16	1.98591e-15	8	5602622	5607315	+	1713	-	GO:0005515;	-	-	-
Os03g0773700	284.891	189.015	380.768	2.01449	1.01041	1.2402e-16	2.20962e-15	3	32079178	32082438	+	3029	RECEPTOR-LIKE CYTOPLASMIC KINASE 117	GO:0004672;GO:0004672;GO:0004672;GO:0005515;GO:0005524;GO:0005524;GO:0006468;GO:0006468;GO:0009506;GO:0016020;GO:0016021;GO:0016301;GO:0016310;GO:0046777;	-	-	Similar to Receptor-like protein kinase 2.(Os03t0773700-01)
Os05g0565400	108.417	55.0526	161.782	2.93868	1.55517	1.36819e-16	2.43459e-15	5	28128521	28131181	-	1195	-	GO:0003824;GO:0003824;	-	-	Protein of unknown function DUF561 family protein.(Os05t0565400-01)
Os07g0207100	174.799	103.735	245.863	2.37011	1.24496	1.38373e-16	2.45914e-15	7	5773958	5777483	-	3427	-	GO:0004672;GO:0004672;GO:0004672;GO:0005515;GO:0005524;GO:0005524;GO:0005886;GO:0005886;GO:0006468;GO:0006468;GO:0009506;GO:0016020;GO:0016021;GO:0016021;GO:0016301;GO:0016310;GO:0046777;	-	-	Protein kinase, core domain containing protein.(Os07t0207100-01)
Os07g0607400	119.224	51.8654	186.583	3.59744	1.84697	1.4214e-16	2.52292e-15	7	24961190	24964182	-	1730	PECTIN METHYLESTERASE 20	GO:0005618;GO:0005618;GO:0016787;GO:0030599;GO:0030599;GO:0030599;GO:0030599;GO:0030599;GO:0042545;GO:0042545;GO:0042545;GO:0045330;GO:0045330;GO:0045490;GO:0045490;GO:0045490;GO:0045490;	K01051	[EC:3.1.1.11]	Pectin lyase fold/virulence factor domain containingprotein. (Os07t0607400-01)
Os03g0120200	134.017	73.5883	194.446	2.64235	1.40182	1.66418e-16	2.94459e-15	3	1109242	1113045	-	2330	REMORIN 6.2	-	-	-	Remorin, C-terminal region domain containingprotein. (Os03t0120200-01);Similar to Remorin, C-terminalregion family protein, expressed. (Os03t0120200-02);Remorin, C-terminal region domain containing protein.(Os03t0120200-03)
Os07g0566500	31.4746	6.09874	56.8505	9.32168	3.22059	1.68051e-16	2.97164e-15	7	22755417	22757552	-	1817	NAC DOMAIN-CONTAINING PROTEIN 10	GO:0003677;GO:0003677;GO:0003677;GO:0003700;GO:0005634;GO:0005634;GO:0005634;GO:0006351;GO:0006351;GO:0006355;GO:0006355;GO:0006355;GO:0009555;GO:0009555;GO:0045893;GO:0048653;GO:0048653;	-	-	Similar to NAC domain protein. (Os07t0566500-01)"
Os11g0707000	91.3821	43.0998	139.664	3.24049	1.69621	1.68422e-16	2.97633e-15	11	28932977	28936031	-	1719	-	GO:0009570;GO:0009579;GO:0043085;GO:0046863;GO:0000166;GO:0005524;GO:0005524;GO:0005524;GO:0009507;GO:0009536;GO:0009570;GO:0009570;GO:0009579;GO:0043085;GO:0046863;GO:0005524;GO:0005524;	-	-	-
Os03g0709000	236.241	321.044	151.438	0.471704	-1.08404	1.7316e-16	3.05624e-15	3	28594360	28596338	-	926	-	GO:0004364;GO:0004364;GO:0004602;GO:0004602;GO:0005635;GO:0005635;GO:0005773;GO:0005773;GO:0005783;GO:0005783;GO:0005783;GO:0005794;GO:0005794;GO:0016020;GO:0016020;GO:0016021;GO:0016021;GO:0098869;	K00799	[EC:2.5.1.18]	Membrane-associated, eicosanoid and glutathionemetabolism (MAPEG) domain containing protein.(Os03t0709000-01)
Os12g0117300	112.563	167.262	57.8647	0.345953	-1.53135	1.73538e-16	3.061e-15	12	858569	860590	-	1269	-	GO:0004553;GO:0004553;GO:0005975;GO:0005975;GO:0008152;GO:0016787;GO:0016798;GO:0016985;GO:0016985;GO:0046355;	K19355	[EC:3.2.1.78]	Similar to Mannan endo-1,4-beta-mannosidase 8.(Os12t0117300-00)
Os01g0846500	249.636	162.383	336.889	2.07466	1.05287	1.88494e-16	3.32066e-15	1	36359709	36365448	+	2101	-	-	-	-	Hypothetical conserved gene. (Os01t0846500-01);PAP/25A core domain containing protein. (Os01t0846500-02)
Os11g0621000	239.224	341.999	136.45	0.398978	-1.32562	1.90581e-16	3.35117e-15	11	24210656	24214593	-	1855	-	GO:0016020;GO:0016021;GO:0016021;GO:0016020;GO:0016021;GO:0016021;	-	-	Protein of unknown function DUF716 family protein.(Os11t0621000-01);Protein of unknown function DUF716 familyprotein. (Os11t0621000-02)
Os04g0668800	103.206	172.666	33.7457	0.195439	-2.35521	2.34976e-16	4.12156e-15	4	34119501	34122972	+	865	-	GO:0005739;GO:0005739;GO:0015035;GO:0015035;GO:0042246;GO:0042246;GO:0055114;	-	-	Putative thiol-disulphide oxidoreductase DCC familyprotein. (Os04t0668800-01)
Os01g0856800	558.576	747.274	369.877	0.494969	-1.01459	2.36321e-16	4.14258e-15	1	37017072	37018035	+	964	-	-	-	-	Similar to pleckstrin homology domain-containingprotein 1. (Os01t0856800-01);Pleckstrin homology-typedomain containing protein. (Os01t0856800-02)
Os09g0315200	247.817	160.651	334.983	2.08516	1.06016	2.48374e-16	4.34309e-15	9	8665902	8667873	-	1399	-	-	-	-	Conserved hypothetical protein. (Os09t0315200-01)"
Os10g0207500	18.3372	35.9842	0.690172	0.0191799	-5.70426	2.60217e-16	4.54456e-15	10	7624066	7625061	-	800	TDL1B	GO:0001709;	-	-	Similar to TPD1. (Os10t0207500-01)"
Os06g0216800	416.501	570.273	262.729	0.460707	-1.11808	2.65994e-16	4.634e-15	6	5933850	5939505	-	1631	CYCLOPHILIN 40A	GO:0000413;GO:0000413;GO:0003755;GO:0003755;GO:0003755;GO:0003755;GO:0005515;GO:0005737;GO:0005829;GO:0006457;GO:0006457;GO:0016853;GO:0051082;	-	-	Similar to Cyclophilin-40 (Expressed protein).(Os06t0216800-01)
Os01g0159000	236.254	137.01	335.497	2.44871	1.29202	2.69672e-16	4.69519e-15	1	3091435	3092698	-	1264	OsDOG1-like-2	GO:0006351;GO:0006351;GO:0043565;GO:0043565;	-	-	Similar to cDNA clone:J023049H21, full insertsequence. (Os01t0159000-01)
Os10g0444100	27.2752	3.81938	50.731	13.2825	3.73145	3.2743e-16	5.67284e-15	10	15997619	16000815	+	1275	-	GO:0000783;GO:0000783;GO:0003677;GO:0003677;GO:0003677;GO:0003691;GO:0003691;GO:0031627;GO:0031627;	-	-	Homeodomain-like containing protein. (Os10t0444100-01)
Os10g0365800	177.29	106.854	247.725	2.31836	1.2131	3.43221e-16	5.94279e-15	10	11414311	11417030	+	2381	-	-	-	-	Protein of unknown function DUF3615 domaincontaining protein. (Os10t0365800-01)
Os03g0333000	315.108	428.427	201.79	0.471002	-1.08619	3.61947e-16	6.25937e-15	3	12291929	12296841	-	1862	-	-	-	-	Conserved hypothetical protein. (Os03t0333000-01)"
Os03g0595800	263.389	353.595	173.184	0.48978	-1.02979	3.78826e-16	6.53527e-15	3	22164727	22169919	-	1207	-	GO:0006633;GO:0006633;	-	-	Similar to Acyl carrier protein (ACP).(Os03t0595800-01)
Os02g0666500	80.891	36.75	125.032	3.40223	1.76648	3.91929e-16	6.7572e-15	2	27063117	27065233	-	2117	-	GO:0004497;GO:0004497;GO:0004497;GO:0005506;GO:0005506;GO:0016020;GO:0016021;GO:0016021;GO:0016491;GO:0016705;GO:0016705;GO:0020037;GO:0020037;GO:0046872;GO:0055114;GO:0055114;GO:0055114;	K15398	[EC:1.14.-.-]	Similar to Cytochrome P450. (Os02t0666500-01)"
Os01g0723500	104.292	52.8748	155.709	2.94486	1.5582	3.97222e-16	6.84427e-15	1	30173442	30179045	+	1209	-	GO:0003677;GO:0003677;GO:0003677;GO:0005634;GO:0005634;GO:0006351;GO:0006351;GO:0006355;GO:0006355;	-	-	Transcriptional factor B3 family protein.(Os01t0723500-00)
Os09g0565700	168.585	100.16	237.011	2.36633	1.24265	4.2682e-16	7.3453e-15	9	22542195	22543863	+	1669	-	GO:0004106;GO:0004664;GO:0004664;GO:0004664;GO:0005737;GO:0008652;GO:0009073;GO:0009094;GO:0009094;GO:0009094;GO:0009094;GO:0009507;GO:0009507;GO:0009507;GO:0009536;GO:0009570;GO:0009570;GO:0016829;GO:0047769;GO:0047769;GO:0047769;	K05359	-	Prephenate dehydratase domain containing protein.(Os09t0565700-01)
Os03g0729700	205.007	281.989	128.025	0.454007	-1.13921	4.3067e-16	7.40705e-15	3	29828701	29831513	+	1085	-	GO:0006364;GO:0006364;GO:0008168;GO:0008168;GO:0032259;GO:0070042;GO:0070042;GO:0070475;GO:0070475;	K09761	[EC:2.1.1.193]	Ribosomal RNA small subunit methyltransferase Edomain containing protein. (Os03t0729700-01)
Os11g0126900	64.8545	25.8779	103.831	4.01235	2.00445	4.80883e-16	8.25559e-15	11	1233932	1235977	+	1653	NAC DOMAIN-CONTAINING PROTEIN 122	GO:0003677;GO:0003677;GO:0003677;GO:0003700;GO:0005634;GO:0005634;GO:0005634;GO:0006351;GO:0006351;GO:0006355;GO:0006355;GO:0006355;GO:0045893;	-	-	NAC-domain protein, Drought tolerance (Os11t0126900-01)
Os04g0492800	201.808	334.828	68.7884	0.205444	-2.28318	4.87629e-16	8.36633e-15	4	24640500	24641442	+	943	CALMODULIN-LIKE PROTEIN 22	GO:0005509;GO:0005509;GO:0005509;GO:0046872;	K13448	-	Similar to H0425E08.6 protein. (Os04t0492800-01)"
Os05g0571400	259.032	347.349	170.714	0.491477	-1.0248	5.18642e-16	8.88763e-15	5	28478301	28482901	-	3164	-	GO:0016020;GO:0016021;GO:0016021;	-	-	Protein of unknown function DUF3593 domaincontaining protein. (Os05t0571400-01);Hypotheticalconserved gene. (Os05t0571400-02)
Os02g0699800	169.939	238.53	101.349	0.424889	-1.23484	5.3644e-16	9.18706e-15	2	28788408	28790000	-	1136	-	-	-	-	Conserved hypothetical protein. (Os02t0699800-01)"
Os07g0518500	33.9575	7.84261	60.0723	7.65974	2.93729	5.74604e-16	9.80502e-15	7	20012739	20015538	+	2705	-	GO:0005506;GO:0005506;GO:0016705;GO:0016705;GO:0020037;GO:0020037;GO:0055114;GO:0055114;GO:0005506;GO:0005506;GO:0016020;GO:0016021;GO:0016021;GO:0016705;GO:0016705;GO:0020037;GO:0020037;GO:0055114;GO:0055114;GO:0004497;GO:0004497;GO:0004497;GO:0005506;GO:0005506;GO:0007275;GO:0007275;GO:0010268;GO:0010268;GO:0016125;GO:0016125;GO:0016132;GO:0016132;GO:0016491;GO:0016705;GO:0016705;GO:0020037;GO:…	-	-	Similar to taxane 10-beta-hydroxylase.(Os07t0518500-01);Cytochrome P450 family protein.(Os07t0518500-02);Similar to taxane 10-beta-hydroxylase.(Os07t0518500-03);Similar to cDNA clone:J013020I02, fullinsert sequence. (Os07t0518500-04)
Os08g0508700	172.269	103.161	241.377	2.3398	1.22639	5.80439e-16	9.89498e-15	8	25211518	25214721	+	2432	ETHYLENE INSENSITIVE-LIKE GENE 4	GO:0003677;GO:0003677;GO:0003700;GO:0003700;GO:0003700;GO:0005622;GO:0005622;GO:0005634;GO:0005634;GO:0006355;GO:0006355;GO:0006355;	K14514	-	Similar to EIL3. (Os08t0508700-01)"
Os01g0723800	133.608	74.3615	192.855	2.59348	1.37489	5.81587e-16	9.90625e-15	1	30189384	30195340	-	4011	MULTIDRUG RESISTANCE 17	GO:0000166;GO:0005524;GO:0005524;GO:0005524;GO:0016020;GO:0016021;GO:0016021;GO:0016021;GO:0016887;GO:0016887;GO:0042626;GO:0042626;GO:0055085;GO:0055085;GO:0000166;GO:0005524;GO:0005524;GO:0005524;GO:0016020;GO:0016021;GO:0016021;GO:0016021;GO:0016887;GO:0016887;GO:0042626;GO:0042626;GO:0055085;GO:0055085;	K05658	[EC:7.6.2.2]	Similar to P-glycoprotein homologue. (Os01t0723800-01);Hypothetical conserved gene. (Os01t0723800-02)
Os01g0318202	75.091	29.9269	120.255	4.01829	2.00658	5.94799e-16	1.01252e-14	1	12091637	12093705	-	2069	-	-	-	-	Hypothetical gene. (Os01t0318202-01)"
Os07g0580300	26.9356	49.8349	4.03629	0.0809934	-3.62605	6.01924e-16	1.02403e-14	7	23479734	23480747	-	760	-	-	-	-	Hypothetical conserved gene. (Os07t0580300-00)"
Os02g0663300	188.112	115.675	260.55	2.25244	1.17149	7.48102e-16	1.26511e-14	2	26867009	26886180	-	7602	OsWD40-48, OsSTA70	GO:0005515;GO:0012505;GO:0016020;GO:0016021;	-	-	BEACH domain domain containing protein.(Os02t0663300-00)
Os03g0371000	117.245	186.343	48.1472	0.25838	-1.95244	8.60405e-16	1.44982e-14	3	14559322	14561845	+	1751	OsSTA101	GO:0004497;GO:0004497;GO:0004497;GO:0005506;GO:0005506;GO:0016705;GO:0016705;GO:0020037;GO:0020037;GO:0055114;GO:0055114;	K20660	-	Similar to Cytochrome P450 family protein,expressed. (Os03t0371000-01)
Os05g0103400	24.1871	3.21687	45.1573	14.0376	3.81123	1.01194e-15	1.70111e-14	5	193291	193927	+	637	-	GO:0016020;GO:0016021;GO:0016021;	-	-	Protein of unknown function DUF3339 domaincontaining protein. (Os05t0103400-01)
Os12g0151000	230.8	147.275	314.326	2.13428	1.09375	1.04961e-15	1.76338e-14	12	2535927	2538830	+	1507	PURPLE ACID PHOSPHATASE 20B	GO:0003993;GO:0003993;GO:0003993;GO:0005515;GO:0016311;GO:0016787;GO:0016787;GO:0016787;GO:0046872;GO:0046872;	K22390	-	Similar to Purple acid phosphatase. (Os12t0151000-01)
Os02g0572200	246.43	354.638	138.222	0.389754	-1.35936	1.20492e-15	2.01832e-14	2	21917368	21918679	+	1312	-	GO:0016020;GO:0016021;GO:0016021;GO:0016567;GO:0043161;GO:0043161;GO:0061630;GO:0061630;	K10664	[EC:2.3.2.27]	Similar to RING-H2 finger protein ATL3I (YGHL1-C3HC4RING fusion protein). (Os02t0572200-01)
Os01g0510600	140.788	80.3838	201.192	2.50289	1.3236	1.26202e-15	2.10896e-14	1	17947850	17951625	-	1315	fluorescent 1	GO:0005515;	-	-	Tetratricopeptide-like helical domain containingprotein. (Os01t0510600-01)
Os05g0170700	18.073	0.903946	35.242	38.9868	5.28491	1.28003e-15	2.13731e-14	5	4236343	4240173	-	1627	-	GO:0000166;GO:0004672;GO:0004674;GO:0004675;GO:0005515;GO:0005524;GO:0005524;GO:0005886;GO:0006468;GO:0006468;GO:0007166;GO:0007178;GO:0016020;GO:0016021;GO:0016301;GO:0016310;GO:0016740;	-	-	Leucine-rich repeat domain containing protein.(Os05t0170700-01)
Os07g0475400	226.913	146.669	307.158	2.09423	1.06642	1.2805e-15	2.13731e-14	7	17162250	17165698	-	1360	EXLA3	GO:0005576;GO:0005576;GO:0005576;	-	-	Similar to Expansin-like protein A (Fragment).(Os07t0475400-01)
Os07g0686800	35.4631	62.3063	8.61993	0.138348	-2.85363	1.31061e-15	2.18628e-14	7	29179661	29181491	+	1396	RECEPTOR-LIKE CYTOPLASMIC KINASE 241	GO:0004672;GO:0004672;GO:0004675;GO:0004675;GO:0005524;GO:0005524;GO:0005886;GO:0005886;GO:0006468;GO:0006468;GO:0006468;GO:0007166;GO:0007166;GO:0007178;GO:0016301;GO:0016310;	-	-	Similar to Serine/threonine protein kinase-like.(Os07t0686800-01)
Os10g0516551	232.414	150.401	314.428	2.0906	1.06392	1.31999e-15	2.19934e-14	10	19930964	19931756	+	618	-	-	-	-	Hypothetical protein. (Os10t0516551-00)"
Os03g0168200	220.866	300.302	141.43	0.47096	-1.08632	1.33406e-15	2.22017e-14	3	3681100	3683235	+	1141	-	-	-	-	Similar to F16A14.21. (Os03t0168200-01)"
Os01g0546900	230.189	318.004	142.374	0.447712	-1.15936	1.36353e-15	2.26787e-14	1	20322698	20326374	+	1305	Jumonji 709	GO:0000987;GO:0000987;GO:0005634;GO:0005634;GO:0010030;GO:0010030;GO:0033746;GO:0033746;GO:0033749;GO:0033749;GO:0043985;GO:0043985;GO:0070078;GO:0070079;	-	-	Similar to transcription factor jumonji (jmjC)domain-containing protein. (Os01t0546900-01)
Os05g0376400	234.799	149.817	319.781	2.13448	1.09388	1.36942e-15	2.27633e-14	5	18165796	18168364	+	2060	-	GO:0016020;GO:0016021;GO:0016021;	-	-	Similar to transporter. (Os05t0376400-00)"
Os09g0388400	62.2005	24.9897	99.4113	3.97809	1.99208	1.43957e-15	2.38873e-14	9	13319823	13325701	+	1303	-	GO:0016787;GO:0016787;GO:0016787;	-	-	HAD superfamily hydrolase-like, type 3 domaincontaining protein. (Os09t0388400-01)
Os04g0578400	124.49	209.133	39.8485	0.190542	-2.39182	1.50291e-15	2.48944e-14	4	29157213	29159260	+	1457	-	GO:0005506;GO:0005506;GO:0008610;GO:0008610;GO:0016020;GO:0016021;GO:0016021;GO:0016491;GO:0016491;GO:0055114;GO:0055114;	K15746	[EC:1.14.15.24]	-
Os03g0854600	63.7438	25.7993	101.688	3.94152	1.97875	1.5248e-15	2.52422e-14	3	35994445	35995919	-	1380	XYLOGLUCAN ENDOTRANSGLUCOSYDASE/HYDROLASE 24	GO:0004553;GO:0004553;GO:0005576;GO:0005618;GO:0005618;GO:0005618;GO:0005975;GO:0005975;GO:0006073;GO:0006073;GO:0008152;GO:0010411;GO:0010411;GO:0016740;GO:0016762;GO:0016762;GO:0016762;GO:0016787;GO:0016798;GO:0042546;GO:0042546;GO:0048046;GO:0048046;GO:0048046;GO:0071555;GO:0071555;GO:0004553;GO:0004553;GO:0005576;GO:0005618;GO:0005618;GO:0005618;GO:0005975;GO:0005975;GO:0006073;GO:0006073;GO:…	K08235	[EC:2.4.1.207]	Concanavalin A-like lectin/glucanase domaincontaining protein. (Os03t0854600-01);Concanavalin A-likelectin/glucanase domain containing protein. (Os03t0854600-02)
Os04g0650600	219.723	302.959	136.486	0.45051	-1.15037	1.56406e-15	2.58468e-14	4	33150022	33153292	-	1843	-	GO:0003676;GO:0003676;	K14570	[EC:3.1.-.-]	Exonuclease domain containing protein.(Os04t0650600-01)
Os01g0128300	284.707	444.912	124.501	0.279832	-1.83737	1.5731e-15	2.5981e-14	1	1569644	1570940	-	837	MHZ4	GO:0009507;GO:0009536;GO:0009688;GO:0009688;GO:0009688;GO:0009941;GO:0009941;GO:0009941;GO:0016020;GO:0016021;GO:0016021;GO:0016122;GO:0016123;GO:0016123;GO:0031969;GO:0031969;GO:0032928;GO:0032928;	-	-	Similar to predicted protein. (Os01t0128300-00)"
Os10g0113723	16.8871	0.659226	33.1149	50.233	5.65056	1.73107e-15	2.85566e-14	10	905087	906476	+	412	-	GO:0016491;GO:0016491;GO:0055114;GO:0055114;	-	-	Similar to NAD(P)H-dependent oxidoreductase.(Os10t0113723-00)
Os01g0920300	236.709	154.316	319.102	2.06785	1.04813	1.78161e-15	2.9339e-14	1	40177696	40181549	+	1157	-	GO:0001510;GO:0006396;GO:0006396;GO:0008168;GO:0008168;GO:0008168;GO:0008173;GO:0008173;GO:0016020;GO:0016021;GO:0016740;GO:0032259;GO:0001510;GO:0006396;GO:0006396;GO:0008168;GO:0008168;GO:0008168;GO:0008173;GO:0008173;GO:0016740;GO:0032259;	-	-	Methyltransferase small domain containing protein.(Os01t0920300-01);Methyltransferase small domain containingprotein. (Os01t0920300-02)
Os06g0298200	232.813	320.962	144.664	0.450718	-1.1497	1.82407e-15	3.00207e-14	6	11070174	11076691	-	2205	-	GO:0005515;GO:0005622;GO:0005622;GO:0005634;GO:0005634;GO:0008270;GO:0008270;GO:0005515;GO:0005622;GO:0005622;GO:0005634;GO:0005634;GO:0008270;GO:0008270;	-	-	-
Os03g0374600	1054.84	1500.62	609.062	0.405875	-1.30089	1.83195e-15	3.01329e-14	3	14759852	14767790	+	1975	-	GO:0004553;GO:0004553;GO:0004553;GO:0005975;GO:0005975;GO:0016787;GO:0030247;GO:0030247;GO:0046658;GO:0046658;GO:0004553;GO:0004553;GO:0005975;GO:0005975;GO:0016787;	-	-	Glycoside hydrolase, family 17 protein.(Os03t0374600-01);Similar to Glucan endo-1,3-beta-glucosidase 4. (Os03t0374600-02)
Os09g0448200	183.194	254.783	111.605	0.438041	-1.19086	1.95851e-15	3.21772e-14	9	16754535	16759622	+	2776	HIGH-AFFINITY POTASSIUM(K+) TRANSPORTER 17	GO:0006811;GO:0006813;GO:0006813;GO:0015079;GO:0015079;GO:0015079;GO:0015079;GO:0016020;GO:0016020;GO:0016020;GO:0016020;GO:0016021;GO:0016021;GO:0071805;GO:0071805;GO:0015079;GO:0016020;GO:0071805;	-	-	Similar to High-affinity potassium transporter.(Os09t0448200-01);Similar to High-affinity potassiumtransporter. (Os09t0448200-02)
Os10g0446400	170.579	103.516	237.642	2.2957	1.19894	2.00734e-15	3.29602e-14	10	16139900	16149934	+	2117	-	GO:0003677;GO:0003677;GO:0005634;GO:0005634;GO:0003677;GO:0003677;	-	-	AT-rich interaction region domain containingprotein. (Os10t0446400-01);SANT domain, DNA binding domaincontaining protein. (Os10t0446400-02)
Os08g0412700	51.4402	84.9531	17.9273	0.211026	-2.24451	2.05603e-15	3.3701e-14	8	19745573	19747063	+	1491	-	-	-	-	Protein of unknown function DUF1262 family protein.(Os08t0412700-01)
Os04g0348600	569.937	795.757	344.117	0.432439	-1.20943	2.19099e-15	3.58716e-14	4	16602478	16605137	+	1144	-	GO:0000160;GO:0000160;GO:0005622;GO:0005622;	-	-	Hypothetical conserved gene. (Os04t0348600-01)"
Os01g0621200	68.9854	29.2152	108.756	3.72258	1.8963	2.19508e-15	3.59177e-14	1	24753864	24758578	-	1506	gamma-aminobutyric acid transporter 2	GO:0003333;GO:0005886;GO:0015171;GO:0016020;GO:0016021;GO:0016021;	-	-	Similar to proline transporter. (Os01t0621200-00)"
Os01g0511100	2531.78	3397.7	1665.86	0.490291	-1.02829	2.41534e-15	3.94078e-14	1	17990846	17993750	-	1030	-	GO:0006950;GO:0006950;	-	-	UspA domain containing protein. (Os01t0511100-01)"
Os05g0497200	49.5246	82.2378	16.8114	0.204425	-2.29036	2.50311e-15	4.07693e-14	5	24427953	24428867	-	915	ETHYLENE RESPONSE FACTOR 130	GO:0003677;GO:0003677;GO:0003677;GO:0003700;GO:0003700;GO:0005634;GO:0005634;GO:0006351;GO:0006351;GO:0006355;GO:0006355;GO:0006355;	-	-	AP2/ERF (APETALA2/ethylene-responsive factor)protein, Regulation of spikelet meristem determinancy andfloral organ identity (Os05t0497200-01)
Os08g0554400	102.37	52.6605	152.079	2.88791	1.53003	2.69597e-15	4.386e-14	8	27733385	27739638	-	2723	indeterminate domain 6	GO:0003676;GO:0003676;GO:0003700;GO:0005634;GO:0006355;GO:0046872;GO:0046872;GO:0003676;GO:0003676;GO:0003700;GO:0005634;GO:0006355;GO:0046872;GO:0046872;	-	-	Zinc finger, C2H2-type domain containing protein.(Os08t0554400-01);Zinc finger, C2H2-type domain containingprotein. (Os08t0554400-02)
Os06g0185900	175.436	245.943	104.929	0.426639	-1.22891	2.72145e-15	4.42489e-14	6	4321654	4325071	+	982	GLUTATHIONE PEROXIDASE 4	GO:0004601;GO:0004602;GO:0004602;GO:0006979;GO:0006979;GO:0016491;GO:0055114;GO:0055114;GO:0055114;GO:0098869;	K00432	[EC:1.11.1.9]	Similar to Glutathione peroxidase. (Os06t0185900-01)
Os06g0708000	1226.32	1646	806.633	0.490057	-1.02898	2.81806e-15	4.57934e-14	6	29949898	29954873	+	3189	BLAST- AND WOUND- INDUCIBLE MAPK GENE 1	GO:0000165;GO:0000166;GO:0004672;GO:0004672;GO:0004674;GO:0004707;GO:0004707;GO:0004707;GO:0004707;GO:0005524;GO:0005524;GO:0005524;GO:0005622;GO:0005634;GO:0005634;GO:0005634;GO:0005737;GO:0005737;GO:0005737;GO:0006468;GO:0006468;GO:0006952;GO:0006952;GO:0010468;GO:0010468;GO:0016301;GO:0016310;GO:0016740;GO:0035556;GO:0004672;GO:0004707;GO:0005524;GO:0006468;GO:0004672;GO:0004707;GO:0005524;GO:…	-	-	Mitogen-activated protein kinase (Os06t0708000-01);Mitogen-activated protein kinase, Defense response(Os06t0708000-02);MAP kinase, Plant defense and woundingsignaling (Os06t0708000-03);Mitogen-activated proteinkinase, Defense response (Os06t0708000-04)
Os02g0590700	217.209	139.508	294.91	2.11393	1.07993	2.85492e-15	4.63658e-14	2	22820217	22828726	+	5281	-	-	-	-	Hypothetical gene. (Os02t0590700-01);Conservedhypothetical protein. (Os02t0590700-02)
Os05g0145100	85.3162	40.0749	130.558	3.25784	1.70392	2.90062e-15	4.7081e-14	5	2605446	2606264	-	819	-	-	-	-	Conserved hypothetical protein. (Os05t0145100-01)"
Os10g0475100	186.934	116.268	257.599	2.21558	1.14768	3.02025e-15	4.89664e-14	10	17682792	17689465	-	2639	-	GO:0005622;GO:0016020;GO:0016021;GO:0016491;GO:0016491;GO:0016614;GO:0016614;GO:0046577;GO:0046577;GO:0046577;GO:0050660;GO:0050660;GO:0055114;GO:0055114;GO:0055114;	K17756	[EC:1.1.3.20]	Similar to oxidoreductase. (Os10t0475100-00)"
Os08g0419100	38.2345	10.5319	65.9371	6.2607	2.64632	3.17426e-15	5.1434e-14	8	20038821	20041204	+	1049	-	GO:0016020;GO:0016021;GO:0016021;	-	-	Conserved hypothetical protein. (Os08t0419100-01)"
Os05g0103800	31.0519	6.64477	55.459	8.34625	3.06113	3.32217e-15	5.37074e-14	5	207597	209481	-	562	-	GO:0016020;GO:0016021;GO:0016021;	-	-	Conserved hypothetical protein. (Os05t0103800-00)"
Os01g0224200	51.8895	85.3145	18.4645	0.216429	-2.20803	3.47523e-15	5.61177e-14	1	6830317	6832770	-	768	-	GO:0010020;GO:0010020;	-	-	Hypothetical conserved gene. (Os01t0224200-00)"
Os12g0512800	42.04	12.6074	71.4726	5.66909	2.50312	3.63691e-15	5.85946e-14	12	19848833	19851543	-	1909	-	GO:0004497;GO:0004497;GO:0005506;GO:0005506;GO:0016020;GO:0016020;GO:0016021;GO:0016491;GO:0016705;GO:0016705;GO:0016709;GO:0020037;GO:0020037;GO:0044550;GO:0046872;GO:0055114;GO:0055114;GO:0055114;	K13029	[EC:1.14.14.37]	Cytochrome P450 71E1 (EC 1.14.13.68) (4-hydroxyphenylacetaldehyde oxime monooxygenase).(Os12t0512800-01)
Os05g0103300	21.8797	2.48978	41.2696	16.5756	4.05099	4.0216e-15	6.45717e-14	5	189770	191128	+	841	-	GO:0016020;GO:0016021;GO:0016021;GO:0016020;GO:0016021;GO:0016021;	-	-	Similar to AT.I.24-5 protein (Fragment).(Os05t0103300-01);Similar to AT.I.24-5 protein (Fragment).(Os05t0103300-02)
Os04g0443900	190.397	91.6811	289.113	3.15347	1.65694	4.54749e-15	7.27265e-14	4	22118247	22122536	-	2338	-	GO:0005524;GO:0005524;GO:0005737;GO:0005737;GO:0005829;GO:0006457;GO:0006457;GO:0006457;GO:0006458;GO:0009507;GO:0009570;GO:0009570;GO:0009941;GO:0009941;GO:0042026;GO:0042026;GO:0051082;	K04077	-	Similar to RuBisCO large subunit-binding proteinsubunit beta, chloroplastic. (Os04t0443900-01)
Os04g0475400	76.0857	117.588	34.583	0.294103	-1.76561	4.72864e-15	7.54101e-14	4	23789421	23790269	+	849	NAC DOMAIN-CONTAINING PROTEIN 80	GO:0003677;GO:0003677;GO:0003677;GO:0005634;GO:0005634;GO:0006351;GO:0006351;GO:0006355;GO:0006355;GO:0006355;	-	-	Similar to OSIGBa0106G07.6 protein. (Os04t0475400-00)
Os06g0146800	83.7147	128.02	39.4097	0.30784	-1.69975	4.87637e-15	7.77224e-14	6	2449205	2449822	-	618	-	GO:0016020;GO:0016021;GO:0016021;	-	-	Conserved hypothetical protein. (Os06t0146800-01)"
Os03g0599600	162.102	227.027	97.1769	0.428041	-1.22418	4.93426e-15	7.86007e-14	3	22372945	22380120	+	1561	-	-	-	-	Regulator of chromosome condensation, RCC1 domaincontaining protein. (Os03t0599600-01)
Os11g0141550	258.995	170.34	347.65	2.04092	1.02922	4.95682e-15	7.89155e-14	11	1936207	1939840	-	3634	-	GO:0003700;GO:0005634;GO:0006351;GO:0006351;GO:0006355;GO:0006355;GO:0006355;GO:0043565;	-	-	Hypothetical conserved gene. (Os11t0141550-01)"
Os07g0100900	131.972	74.9002	189.043	2.52394	1.33568	5.10023e-15	8.11075e-14	7	56872	58217	-	1346	-	GO:0016020;GO:0016021;GO:0016021;	-	-	Legume lectin, beta domain containing protein.(Os07t0100900-01)
Os06g0712500	92.306	45.744	138.868	3.03576	1.60206	5.17896e-15	8.23131e-14	6	30136547	30141157	+	2204	-	GO:0000139;GO:0000139;GO:0005794;GO:0016740;GO:0016757;GO:0016757;GO:0016757;GO:0045489;GO:0045489;GO:0047262;GO:0047262;GO:0071555;GO:0071555;	K13648	[EC:2.4.1.43]	Similar to Glycosyltransferase QUASIMODO1 (EC2.4.1.-). (Os06t0712500-01)
Os08g0179000	146.835	70.5714	223.098	3.1613	1.66052	5.98513e-15	9.47533e-14	8	4630538	4638873	+	4055	-	GO:0000166;GO:0004672;GO:0004672;GO:0004674;GO:0004674;GO:0004674;GO:0004674;GO:0005524;GO:0005524;GO:0005524;GO:0005886;GO:0006468;GO:0006468;GO:0006468;GO:0016020;GO:0016021;GO:0016021;GO:0016301;GO:0016310;GO:0016740;GO:0048544;	-	-	Protein kinase, catalytic domain domain containingprotein. (Os08t0179000-01)
Os01g0279700	216.225	292.177	140.274	0.480099	-1.0586	6.50148e-15	1.02813e-13	1	9913390	9917318	+	2379	PHOSPHATE TRANSPORTER 21	GO:0005315;GO:0005315;GO:0005315;GO:0006811;GO:0009416;GO:0009416;GO:0009507;GO:0009535;GO:0009535;GO:0009536;GO:0009536;GO:0009536;GO:0009579;GO:0009624;GO:0009624;GO:0016020;GO:0016021;GO:0016021;GO:0016021;GO:0016021;GO:0031969;GO:0031969;GO:0055085;GO:0055085;GO:0098656;GO:0098656;GO:0005315;GO:0005315;GO:0006811;GO:0009416;GO:0009507;GO:0009535;GO:0009536;GO:0009536;GO:0009536;GO:0009624;GO:…	-	-	Major facilitator superfamily protein.(Os01t0279700-01);Major facilitator superfamily protein.(Os01t0279700-02);Non-protein coding transcript.(Os01t0279700-03)
Os08g0359000	58.9573	94.6868	23.2279	0.245313	-2.02731	6.97196e-15	1.1013e-13	8	16506139	16510281	+	1271	-	GO:0016020;GO:0016021;GO:0016021;	-	-	Similar to APE1. (Os08t0359000-01)"
Os01g0607900	192.099	121.341	262.857	2.16626	1.11521	7.14708e-15	1.12833e-13	1	23976021	23981901	-	2525	receptor-like protein kinase 1	GO:0004672;GO:0004672;GO:0005515;GO:0005524;GO:0005524;GO:0005886;GO:0006468;GO:0006468;GO:0016020;GO:0016021;GO:0016021;GO:0016301;GO:0016310;	-	-	Serine/threonine protein kinase-related domaincontaining protein. (Os01t0607900-01)
Os01g0859200	99.0789	50.8593	147.298	2.8962	1.53416	7.27299e-15	1.14629e-13	1	37154448	37157448	+	1671	-	GO:0016787;GO:0016787;GO:0016787;GO:0016787;GO:0016787;GO:0016787;	-	-	Alpha/beta hydrolase fold-1 domain containingprotein. (Os01t0859200-01);Conserved hypothetical protein.(Os01t0859200-02);Alpha/beta hydrolase fold-1 domaincontaining protein. (Os01t0859200-03)
Os04g0415000	143.231	84.0042	202.458	2.41009	1.26909	7.37956e-15	1.16243e-13	4	20508625	20509566	+	830	-	-	-	-	Similar to H0622F05.5 protein. (Os04t0415000-01)"
Os12g0605200	106.409	55.1041	157.714	2.86211	1.51708	7.91379e-15	1.24451e-13	12	25541170	25544911	-	1196	-	GO:0003779;GO:0003779;GO:0016301;GO:0016310;	-	-	KIP1-like domain containing protein. (Os12t0605200-01)
Os11g0643600	95.543	48.4945	142.592	2.94037	1.556	7.99464e-15	1.25652e-13	11	25522647	25523204	-	558	-	GO:0016020;GO:0016021;	-	-	Hypothetical conserved gene. (Os11t0643600-00)"
Os07g0137500	171.542	105.376	237.707	2.25579	1.17363	8.01309e-15	1.25872e-13	7	1978056	1981459	-	3296	-	GO:0003676;GO:0008270;GO:0015074;GO:0016020;GO:0016021;GO:0016021;	-	-	Transposase, MuDR, plant domain containing protein.(Os07t0137500-01)
Os09g0298500	93.8264	47.4921	140.161	2.95124	1.56132	8.2613e-15	1.29627e-13	9	7277255	7282211	-	2464	-	GO:0008270;GO:0008270;	-	-	Zinc finger, RING/FYVE/PHD-type domain containingprotein. (Os09t0298500-01);Similar to Protein bindingprotein. (Os09t0298500-02)
Os01g0303300	318.909	431.452	206.365	0.478304	-1.064	8.44995e-15	1.3244e-13	1	11221847	11223469	-	864	-	GO:0003333;GO:0005744;GO:0015171;GO:0016020;GO:0016021;GO:0030150;GO:0031305;GO:0031359;GO:0034220;	-	-	Similar to Stress-inducible membrane pore protein.(Os01t0303300-01)
Os03g0207400	159.271	222.524	96.0173	0.431491	-1.2126	8.58437e-15	1.34324e-13	3	5625733	5627711	+	1694	-	GO:0003824;GO:0003824;GO:0004721;GO:0004722;GO:0004722;GO:0006470;GO:0006470;GO:0016787;GO:0043169;GO:0043169;GO:0046872;GO:0046872;	-	-	Similar to Protein phosphatase 2C-like.(Os03t0207400-01)
Os06g0109600	629.9	935.615	324.185	0.346495	-1.5291	8.83513e-15	1.38171e-13	6	564534	567658	+	1240	-	GO:0000166;GO:0004127;GO:0004127;GO:0004127;GO:0005524;GO:0005524;GO:0005524;GO:0005634;GO:0005634;GO:0005737;GO:0005737;GO:0006139;GO:0006139;GO:0006207;GO:0006207;GO:0006221;GO:0006221;GO:0006221;GO:0009041;GO:0009041;GO:0009041;GO:0016301;GO:0016310;GO:0016740;GO:0019205;GO:0019205;GO:0046939;GO:0046940;	K13800	[EC:2.7.4.14]	Similar to Uridylate kinase (EC 2.7.4.-) (UK)(Uridine monophosphate kinase) (UMP kinase) (UMP/CMPkinase). (Os06t0109600-01)
Os04g0687800	109.643	58.8039	160.482	2.72911	1.44843	8.90277e-15	1.39152e-13	4	35167839	35170996	+	1551	-	GO:0005886;GO:0005886;GO:0016020;GO:0016020;GO:0016020;GO:0016021;GO:0016021;GO:0016021;GO:0022857;GO:0022857;GO:0022857;GO:0055085;	-	-	-
Os04g0448900	241.356	355.738	126.974	0.35693	-1.48629	8.95539e-15	1.39897e-13	4	22369763	22376615	+	2244	ZEAXANTHIN EPOXIDASE 1	GO:0005515;GO:0009414;GO:0009414;GO:0009507;GO:0009507;GO:0009507;GO:0009535;GO:0009535;GO:0009536;GO:0009540;GO:0009540;GO:0009579;GO:0009688;GO:0009688;GO:0009688;GO:0016020;GO:0016020;GO:0016020;GO:0016123;GO:0016123;GO:0016491;GO:0031969;GO:0031969;GO:0044550;GO:0044550;GO:0050891;GO:0050891;GO:0052662;GO:0052662;GO:0055114;GO:0055114;GO:0055114;GO:0071949;GO:0071949;	-	-	Similar to Zeaxanthin epoxidase. (Os04t0448900-00)"
Os01g0623200	32.9718	7.91766	58.0259	7.32867	2.87355	9.45143e-15	1.47402e-13	1	24861697	24864291	-	2367	-	GO:0005886;GO:0006873;GO:0008308;GO:0015698;GO:0016020;GO:0016021;GO:0016021;GO:0016021;GO:0055085;GO:0055085;	-	-	Similar to C4-dicarboxylate transporter/malic acidtransport protein. (Os01t0623200-01)
Os05g0208550	57.1564	21.5255	92.7873	4.31058	2.10788	1.59142e-14	1.57076e-13	5	6721224	6727270	-	1104	-	GO:0009416;GO:0009686;GO:0016491;GO:0016491;GO:0016491;GO:0045487;GO:0046872;GO:0046872;GO:0051213;GO:0052634;GO:0055114;GO:0055114;GO:0055114;	K04125	[EC:1.14.11.13]	Similar to gibberellin 2-beta-dioxygenase.(Os05t0208550-00)
Os05g0494600	282.43	393.559	171.301	0.435263	-1.20004	9.70793e-15	1.51152e-13	5	24291732	24292848	-	1117	Os_F0757	GO:0005515;	-	-	Similar to Circadian clock coupling factor ZGT.(Os05t0494600-01)
Os03g0817700	156.126	93.9567	218.296	2.32337	1.21622	9.77523e-15	1.52116e-13	3	34305136	34308744	+	1458	-	-	-	-	Hypothetical conserved gene. (Os03t0817700-00)"
Os10g0148400	36.3628	9.89558	62.83	6.3493	2.6666	1.00213e-14	1.55859e-13	10	2912901	2914656	-	1662	-	GO:0015333;GO:0016020;GO:0016020;GO:0016020;GO:0016021;GO:0016021;GO:0016021;GO:0022857;GO:0022857;GO:0035672;GO:0035673;GO:0042886;GO:0055085;GO:0055085;GO:1902600;GO:1904680;	-	-	Similar to POT family protein. (Os10t0148400-00)"
Os01g0863100	94.3682	47.9818	140.755	2.9335	1.55263	1.06826e-14	1.6578e-13	1	37349398	37352086	-	2689	-	-	-	-	Similar to H0423H10.6 protein. (Os01t0863100-01)"
Os09g0572700	246.065	360.027	132.102	0.366921	-1.44646	1.10734e-14	1.71656e-13	9	22905476	22908793	+	3261	UCLACYANIN-LIKE PROTEIN 33	GO:0009055;GO:0009055;GO:0022900;GO:0009055;GO:0009055;GO:0022900;GO:0046658;GO:0046658;	-	-	Similar to Blue copper-binding protein.(Os09t0572700-01);Cupredoxin domain containing protein.(Os09t0572700-02)
Os06g0651000	88.9051	141.369	36.4412	0.257773	-1.95582	1.19192e-14	1.84666e-13	6	26650225	26652370	-	1388	-	GO:0003824;GO:0003824;GO:0050662;GO:0050662;	-	-	-
Os03g0687700	36.3196	9.89558	62.7437	6.34058	2.66461	1.25969e-14	1.95059e-13	3	27444695	27445609	-	915	endosperm-specific gene 52	GO:0006952;GO:0006952;GO:0009405;GO:0016020;GO:0016021;GO:0016787;GO:0017148;GO:0017148;GO:0017148;GO:0030598;GO:0030598;GO:0030598;GO:0090729;GO:0090729;	-	-	Ribosome-inactivating protein domain containingprotein. (Os03t0687700-01)
Os02g0729300	187.728	118.451	257.006	2.16972	1.11751	1.3334e-14	2.06246e-13	2	30352710	30356478	-	3769	-	GO:0003676;GO:0003676;GO:0008270;GO:0008270;	-	-	Zinc finger, CCHC retroviral-type domain containingprotein. (Os02t0729300-01)
Os08g0405700	306.578	410.526	202.629	0.493584	-1.01863	1.33782e-14	2.06816e-13	8	19382952	19386574	+	1070	-	GO:0005737;GO:0005737;GO:0030001;GO:0030001;GO:0030001;GO:0046872;GO:0046872;GO:0046872;GO:0046914;GO:0046914;GO:0046916;GO:0046916;	-	-	Similar to Copper chaperone homolog CCH.(Os08t0405700-01)
Os01g0695700	30.8827	7.01372	54.7517	7.80638	2.96465	1.34975e-14	2.08548e-13	1	28768976	28780102	+	3819	MULTIDRUG RESISTANCE 9	GO:0000166;GO:0005524;GO:0005524;GO:0005524;GO:0016020;GO:0016021;GO:0016021;GO:0016021;GO:0016887;GO:0016887;GO:0042626;GO:0042626;GO:0055085;GO:0055085;	K05658	[EC:7.6.2.2]	Similar to MDR-like ABC transporter. (Os01t0695700-00)
Os11g0210100	39.75	4.14348	75.3566	18.1868	4.18482	1.40118e-14	2.16022e-13	11	5699982	5702081	-	1667	-	GO:0004601;GO:0004601;GO:0004601;GO:0004601;GO:0005576;GO:0005576;GO:0006979;GO:0006979;GO:0006979;GO:0009505;GO:0009506;GO:0016491;GO:0020037;GO:0020037;GO:0020037;GO:0042744;GO:0042744;GO:0042744;GO:0046872;GO:0046872;GO:0055114;GO:0055114;GO:0055114;GO:0098869;	K00430	[EC:1.11.1.7]	-
Os04g0438900	278.336	412.478	144.194	0.34958	-1.51631	1.44436e-14	2.22387e-13	4	21826905	21830399	-	1194	-	-	-	-	Conserved hypothetical protein. (Os04t0438900-00)"
Os01g0853600	213.572	139.075	288.069	2.07132	1.05055	1.47559e-14	2.26752e-13	1	36756897	36762917	+	5497	-	-	-	-	Similar to cDNA clone:J023041K02, full insertsequence. (Os01t0853600-01);Similar to cDNA clone:002-147-E10, full insert sequence. (Os01t0853600-02);Similar tocDNA clone:J023041K02, full insert sequence. (Os01t0853600-03)
Os03g0179900	186.495	117.936	255.053	2.16263	1.11279	1.48638e-14	2.28285e-13	3	4187158	4193200	+	3066	LIPOXYGENASE 2	GO:0005515;GO:0006629;GO:0006631;GO:0006633;GO:0016165;GO:0016165;GO:0016491;GO:0016491;GO:0016491;GO:0016702;GO:0016702;GO:0031408;GO:0031408;GO:0046872;GO:0046872;GO:0046872;GO:0051213;GO:0055114;GO:0055114;GO:0055114;GO:0016491;GO:0016702;GO:0016702;GO:0046872;GO:0046872;GO:0046872;GO:0051213;GO:0055114;GO:0055114;GO:0055114;	-	-	Similar to Avr9/Cf-9 rapidly elicited protein 44(Fragment). (Os03t0179900-01);Similar to Lipoxygenase.(Os03t0179900-02)
Os07g0558900	15.8872	0.602631	31.1718	51.7262	5.69282	1.7262e-14	2.64115e-13	7	22339803	22340308	+	339	-	-	-	-	Protein of unknown function wound-induced domaincontaining protein. (Os07t0558900-00)
Os11g0445300	92.8012	46.9153	138.687	2.95611	1.5637	1.75556e-14	2.68316e-13	11	14737667	14740509	+	2843	RECEPTOR-LIKE CYTOPLASMIC KINASE 327	GO:0000166;GO:0002229;GO:0004672;GO:0004672;GO:0004674;GO:0004674;GO:0004674;GO:0004674;GO:0004675;GO:0005524;GO:0005524;GO:0005524;GO:0005886;GO:0005886;GO:0006468;GO:0006468;GO:0006468;GO:0006952;GO:0007178;GO:0009611;GO:0009617;GO:0016301;GO:0016310;GO:0016740;GO:0042742;GO:0048544;GO:0071395;GO:0071446;	-	-	Protein kinase, core domain containing protein.(Os11t0445300-01)
Os01g0802600	149.832	285.839	13.8259	0.0483695	-4.36976	1.90147e-14	2.90147e-13	1	33996722	33998005	+	1284	-	GO:0005515;	-	-	Similar to Circadian clock coupling factor ZGT.(Os01t0802600-00)
Os05g0136900	136.991	74.1582	199.823	2.69455	1.43004	2.06076e-14	3.14113e-13	5	2143896	2150179	+	1728	ACYLTRANSFERASE 3	GO:0016410;GO:0016410;GO:0016747;GO:0016747;	-	-	Transferase family protein. (Os05t0136900-01)"
Os05g0218100	266.074	114.466	417.682	3.64895	1.86748	2.13163e-14	3.24391e-13	5	7271691	7272578	-	888	endosperm-specific gene 74	-	-	-	Carbohydrate/puine kinase, PfkB, conserved sitedomain containing protein. (Os05t0218100-01)
Os03g0695425	204	131.416	276.583	2.10464	1.07357	2.2025e-14	3.34995e-13	3	27851068	27852859	-	1792	-	-	-	-	Conserved hypothetical protein. (Os03t0695425-01)"
Os06g0529900	137.922	210.758	65.0871	0.308825	-1.69514	2.24454e-14	3.41022e-13	6	19701309	19702347	+	1024	-	-	-	-	Hypothetical conserved gene. (Os06t0529900-00)"
Os01g0960800	215.631	290.37	140.893	0.485221	-1.04329	2.28132e-14	3.46425e-13	1	42361401	42363627	-	846	-	GO:0005744;GO:0005744;GO:0005744;GO:0008033;GO:0030150;GO:0030150;GO:0030150;GO:0050660;	K17805	-	Protein Transporter, Pam16 family protein.(Os01t0960800-01)
Os05g0495000	164.903	228.737	101.069	0.441856	-1.17835	2.45464e-14	3.71945e-13	5	24309770	24311123	-	1354	-	GO:0005737;GO:0016567;GO:0061630;GO:0061630;	K11982	[EC:2.3.2.27]	Hypothetical conserved gene. (Os05t0495000-00)"
Os01g0238500	132.543	76.73	188.356	2.45479	1.2956	2.74385e-14	4.14658e-13	1	7665423	7668089	+	1518	-	GO:0003824;GO:0003824;GO:0004084;GO:0005829;GO:0008152;GO:0008152;GO:0008483;GO:0008483;GO:0008696;GO:0008696;GO:0016740;GO:0030170;GO:0030170;GO:0046656;GO:0046656;GO:0003824;GO:0003824;GO:0004084;GO:0005829;GO:0008152;GO:0008152;GO:0008483;GO:0008483;GO:0008696;GO:0008696;GO:0016740;GO:0030170;GO:0030170;GO:0046656;GO:0046656;	K18482	[EC:4.1.3.38]	Similar to Branched-chain-amino-acidaminotransferase-like protein 3, chloroplast precursor.(Os01t0238500-01);Similar to Branched-chain-amino-acidaminotransferase-like protein 3, chloroplast precursor.(Os01t0238500-02)
Os06g0517700	63.461	27.0949	99.8272	3.68435	1.88141	2.75845e-14	4.16641e-13	6	18955486	18956519	-	780	-	GO:0006952;GO:0006952;GO:0006952;	-	-	Similar to cDNA, clone: J075167K24, full insertsequence. (Os06t0517700-01)
Os03g0822400	181.604	248.707	114.5	0.460381	-1.1191	2.79178e-14	4.2145e-13	3	34533182	34533828	+	647	-	GO:0001510;GO:0005634;GO:0008168;GO:0008650;GO:0031167;GO:0032259;GO:0045786;GO:0045839;GO:0051301;	-	-	Conserved hypothetical protein. (Os03t0822400-01)"
Os05g0125200	168.472	94.1258	242.819	2.57973	1.36722	2.86887e-14	4.32395e-13	5	1454720	1457228	+	2509	-	GO:0002229;GO:0004672;GO:0004672;GO:0004675;GO:0005524;GO:0005524;GO:0005886;GO:0006468;GO:0006468;GO:0006952;GO:0007178;GO:0016020;GO:0016021;GO:0016021;GO:0016301;GO:0016310;GO:0030246;GO:0030246;GO:0042742;	-	-	Concanavalin A-like lectin/glucanase, subgroupdomain containing protein. (Os05t0125200-01)
Os02g0670500	200.056	121.065	279.046	2.30492	1.20472	2.98471e-14	4.49136e-13	2	27228831	27229723	+	893	RAPID ALKALIZATION FACTOR 8	GO:0004871;GO:0005622;GO:0005622;GO:0009506;GO:0009506;GO:0019722;GO:0019722;	-	-	Rapid ALkalinization Factor family protein.(Os02t0670500-01)
Os09g0508250	14.4573	0.301315	28.6133	94.9612	6.56927	2.99535e-14	4.50406e-13	9	19696291	19698761	-	2306	-	GO:0008643;GO:0008643;GO:0016020;GO:0016021;GO:0016021;GO:0016021;GO:0034219;GO:0051119;	K15382	-	Similar to MTN3. (Os09t0508250-00)"
Os04g0361500	39.0502	11.6356	66.4647	5.71218	2.51404	3.03831e-14	4.56231e-13	4	17319196	17321028	+	1833	-	GO:0016491;GO:0016491;GO:0016614;GO:0050660;GO:0050660;GO:0055114;GO:0055114;GO:0071949;GO:0071949;	K00103	[EC:1.1.3.8]	Similar to OSIGBa0111E13.1 protein. (Os04t0361500-00)
Os09g0531701	19.1492	0.960542	37.3378	38.8716	5.28065	3.13103e-14	4.69904e-13	9	20852282	20853613	-	1107	-	GO:0000166;GO:0004672;GO:0004672;GO:0004674;GO:0004674;GO:0004675;GO:0005524;GO:0005524;GO:0005524;GO:0005886;GO:0006468;GO:0006468;GO:0006468;GO:0007166;GO:0007178;GO:0016020;GO:0016021;GO:0016301;GO:0016310;GO:0016740;GO:0016757;GO:0047262;	-	-	Similar to BRASSINOSTEROID INSENSITIVE 1-associatedreceptor kinase 1. (Os09t0531701-00)
Os01g0944000	573.446	374.03	772.862	2.06631	1.04705	3.25658e-14	4.8771e-13	1	41486856	41494450	-	6120	-	-	-	-	Conserved hypothetical protein. (Os01t0944000-01);Hypothetical conserved gene. (Os01t0944000-02);Conserved hypothetical protein. (Os01t0944000-03)
Os06g0503250	46.5322	16.2046	76.8598	4.74308	2.24582	3.42515e-14	5.12265e-13	6	17822720	17824424	+	1705	-	-	-	-	Hypothetical protein. (Os06t0503250-00)"
Os05g0537100	147.897	207.118	88.6757	0.42814	-1.22385	3.42597e-14	5.12265e-13	5	26682661	26684165	+	1151	WRKY GENE 7	GO:0003677;GO:0003700;GO:0003700;GO:0005634;GO:0005634;GO:0006351;GO:0006351;GO:0006355;GO:0006355;GO:0006355;GO:0043565;GO:0043565;	-	-	WRKY transcription factor 10. (Os05t0537100-00)"
Os01g0376700	660.129	923.086	397.172	0.430266	-1.2167	3.45109e-14	5.15748e-13	1	15568888	15573347	-	1608	-	GO:0000287;GO:0000287;GO:0005986;GO:0005986;GO:0005986;GO:0016311;GO:0016757;GO:0016787;GO:0050307;GO:0050307;GO:0050307;	K07024	[EC:3.1.3.24]	Similar to Sucrose-phosphatase (EC 3.1.3.24).(Os01t0376700-01)
Os02g0580600	66.1159	29.0158	103.216	3.55724	1.83076	3.47323e-14	5.18783e-13	2	22350015	22352006	+	1555	-	GO:0004497;GO:0004497;GO:0004497;GO:0004499;GO:0004499;GO:0016491;GO:0050660;GO:0050660;GO:0050661;GO:0050661;GO:0055114;GO:0055114;GO:0055114;GO:0055114;	-	-	Similar to Dimethylaniline monooxygenase-likeprotein. (Os02t0580600-01)
Os03g0778100	33.8233	8.84451	58.8021	6.64843	2.73301	3.6817e-14	5.48762e-13	3	32273066	32274174	-	1002	PHOTOSYSTEM I SUBUNIT	GO:0009522;GO:0009522;GO:0009535;GO:0009538;GO:0009538;GO:0009579;GO:0015979;GO:0015979;GO:0009522;GO:0009522;GO:0009538;GO:0009538;GO:0015979;GO:0015979;GO:0009522;GO:0009522;GO:0009535;GO:0009538;GO:0009538;GO:0009579;GO:0015979;GO:0015979;	-	-	Similar to Photosystem-1 F subunit. (Os03t0778100-01);Similar to Photosystem-1 F subunit. (Os03t0778100-02);Similar to Photosystem-1 F subunit. (Os03t0778100-03)
Os05g0342000	41.5981	13.2099	69.9863	5.29801	2.40545	4.119e-14	6.12972e-13	5	16046996	16047764	-	769	-	-	-	-	Hypothetical conserved gene. (Os05t0342000-00)"
Os03g0808500	24.3746	4.12082	44.6285	10.83	3.43696	4.9734e-14	7.37017e-13	3	33798940	33799687	+	654	-	GO:0006508;GO:0006869;GO:0006869;GO:0006869;GO:0008233;GO:0008233;GO:0008289;GO:0008289;GO:0016020;GO:0016020;	-	-	-
Os05g0210600	211.779	139.131	284.427	2.04431	1.03161	5.11602e-14	7.57755e-13	5	6859187	6862484	+	1839	-	GO:0005515;	K09527	-	Molecular chaperone, heat shock protein, Hsp40, DnaJdomain containing protein. (Os05t0210600-01)
Os12g0484900	120.249	68.0405	172.457	2.53462	1.34177	5.1508e-14	7.62507e-13	12	17915628	17919491	+	1753	GROWTH-REGULATING FACTOR 7	GO:0005524;GO:0005524;GO:0005634;GO:0005634;GO:0005634;GO:0006351;GO:0006351;GO:0006351;GO:0006355;GO:0006355;GO:0006355;GO:0032502;GO:0032502;	-	-	Similar to Growth-regulating factor 7.(Os12t0484900-01)
Os06g0111300	87.2199	44.2001	130.24	2.94659	1.55905	5.27626e-14	7.80262e-13	6	629986	633799	-	3105	-	GO:0003723;GO:0004519;GO:0005515;GO:0005739;GO:0009451;GO:0043231;GO:0090305;	-	-	Hypothetical conserved gene. (Os06t0111300-00)"
Os06g0559500	179.554	113.709	245.399	2.15812	1.10978	5.50474e-14	8.12697e-13	6	21373204	21377312	-	2017	-	-	-	-	Similar to Acid phosphatase (EC 3.1.3.2) 1 allozyme1. (Os06t0559500-01);Similar to Acid phosphatase (EC3.1.3.2) 1 allozyme 1. (Os06t0559500-02);Similar to Acidphosphatase (EC 3.1.3.2) 1 allozyme 1. (Os06t0559500-03)
Os10g0340301	56.7574	23.1887	90.3261	3.89526	1.96172	5.53161e-14	8.1589e-13	10	9984427	9987827	+	3401	-	-	-	-	Conserved hypothetical protein. (Os10t0340301-01)"
Os09g0287000	42.4587	14.0163	70.9012	5.05849	2.33871	5.78584e-14	8.52055e-13	9	6404482	6406039	-	1107	SUBMERGENCE 1B	GO:0003677;GO:0003677;GO:0003677;GO:0003700;GO:0003700;GO:0005634;GO:0005634;GO:0006351;GO:0006351;GO:0006355;GO:0006355;GO:0006355;	-	-	Similar to Ethylene-responsive transcription factor5 (Ethylene-responsive element binding factor 5) (EREBP-5)(AtERF5). (Os09t0287000-01)
Os03g0597600	58.5065	24.451	92.5621	3.78562	1.92053	6.48674e-14	9.52792e-13	3	22255220	22259151	-	1187	ASPARAGINASE 1	GO:0004067;GO:0005737;GO:0006508;GO:0008798;GO:0016787;GO:0016787;GO:0016787;GO:0033345;GO:0051604;	K13051	[EC:3.4.19.5]	Similar to L-asparaginase (EC 3.5.1.1) (L-asparagineamidohydrolase). (Os03t0597600-01)
Os09g0383300	129.91	184.536	75.284	0.407963	-1.29349	7.08755e-14	1.03888e-12	9	13014100	13015909	+	1244	-	-	-	-	Hypothetical conserved gene. (Os09t0383300-01)"
Os04g0448950	51.9791	84.0793	19.8789	0.23643	-2.08052	7.10371e-14	1.04017e-12	4	22372127	22373089	+	963	-	-	-	-	Similar to H0818E04.7 protein. (Os04t0448950-01)"
Os01g0111900	195.896	264.796	126.995	0.479596	-1.06011	7.32367e-14	1.07183e-12	1	625986	627009	+	1024	-	-	-	-	-
Os04g0150300	50.4895	19.1767	81.8023	4.26572	2.09279	7.84817e-14	1.14562e-12	4	3465253	3470075	+	2381	-	GO:0016020;GO:0016021;GO:0016021;	-	-	Conserved hypothetical protein. (Os04t0150300-01)"
Os10g0130800	56.7016	23.3204	90.0827	3.86283	1.94966	8.83755e-14	1.28474e-12	10	1890053	1893891	-	3760	-	GO:0005886;GO:0006952;GO:0007165;GO:0043531;	-	-	Conserved hypothetical protein. (Os10t0130800-01)"
Os10g0512400	124.455	71.5888	177.321	2.47693	1.30855	9.09325e-14	1.31988e-12	10	19728265	19735008	-	2088	-	GO:0004497;GO:0004497;GO:0005506;GO:0005506;GO:0009809;GO:0009809;GO:0016020;GO:0016020;GO:0016491;GO:0016705;GO:0016705;GO:0016709;GO:0016709;GO:0020037;GO:0020037;GO:0046872;GO:0055114;GO:0055114;GO:0055114;	K09755	[EC:1.14.-.-]	-
Os04g0442200	206.967	278.141	135.793	0.488218	-1.0344	9.41878e-14	1.36572e-12	4	22017906	22024024	+	1730	-	GO:0003677;GO:0003677;GO:0005634;GO:0005634;GO:0006351;GO:0006355;GO:0006355;GO:0009725;GO:0009734;	K09919	-	Protein of unknown function DUF482 family protein.(Os04t0442200-01)
Os10g0555600	32.7505	8.7354	56.7657	6.49835	2.70007	9.51744e-14	1.37932e-12	10	21830158	21831694	-	1261	BETA-EXPANSIN 6	GO:0005576;GO:0005576;GO:0005576;GO:0005618;GO:0005618;GO:0016020;GO:0016020;GO:0019953;GO:0019953;GO:0071555;GO:0071555;	-	-	Beta-expansin precursor. (Os10t0555600-01)"
Os12g0588800	109.258	60.4646	158.051	2.61394	1.38623	9.86782e-14	1.42717e-12	12	24619889	24622059	-	1522	CYCLIN-D5-1	GO:0000079;GO:0000278;GO:0000307;GO:0004672;GO:0005634;GO:0005634;GO:0005634;GO:0005737;GO:0006468;GO:0007049;GO:0007049;GO:0007088;GO:0008284;GO:0016538;GO:0019901;GO:0045787;GO:0051301;GO:0051301;	K18811	-	Cyclin D domain containing protein. (Os12t0588800-01)
Os01g0287700	99.5433	53.5789	145.508	2.71576	1.44136	9.96519e-14	1.44052e-12	1	10346287	10349999	-	1630	-	-	-	-	Hypothetical conserved gene. (Os01t0287700-01)"
Os02g0802700	158.059	97.8215	218.296	2.23157	1.15806	1.06673e-13	1.53651e-12	2	34223237	34227448	+	1942	Monogalactosyldiacylglycerol synthase	GO:0009247;GO:0009247;GO:0016758;GO:0016758;GO:0009247;GO:0009247;GO:0009409;GO:0009414;GO:0009416;GO:0009507;GO:0009535;GO:0009536;GO:0009651;GO:0009735;GO:0009739;GO:0016020;GO:0016740;GO:0016757;GO:0016758;GO:0016758;GO:0030912;GO:0031969;GO:0045017;GO:0046509;GO:0046509;	K03715	[EC:2.4.1.46]	Similar to MGDG synthase type A. (Os02t0802700-01);Monogalactosyldiacylglycerol synthase, Salt, drought,submergence stress tolerance (Os02t0802700-02)
Os02g0104100	44.8687	15.6018	74.1356	4.75175	2.24846	1.14102e-13	1.63851e-12	2	199223	204482	+	814	-	GO:0000977;GO:0000977;GO:0000982;GO:0003677;GO:0003677;GO:0003677;GO:0003700;GO:0003700;GO:0005634;GO:0005634;GO:0005634;GO:0005634;GO:0006351;GO:0006351;GO:0006355;GO:0006355;GO:0006355;GO:0007275;GO:0008134;GO:0043565;GO:0044212;GO:0045944;GO:0045944;GO:0046983;GO:0046983;	-	-	Similar to MADS-box transcription factor TaAGL18.(Os02t0104100-00)
Os02g0232000	421.449	658.886	184.013	0.279278	-1.84022	1.14827e-13	1.64808e-12	2	7464028	7465505	+	1392	HEAT STRESS TRANSCRIPTION FACTOR C2A	GO:0000978;GO:0003677;GO:0003700;GO:0003700;GO:0003700;GO:0005634;GO:0005634;GO:0005634;GO:0005634;GO:0006351;GO:0006351;GO:0006355;GO:0006355;GO:0006355;GO:0034605;GO:0043565;GO:0043565;GO:0043565;GO:0061408;	-	-	Similar to Heat shock transcription factor 29(Fragment). (Os02t0232000-01)
Os04g0644675	178.974	109.89	248.058	2.25732	1.17461	1.25013e-13	1.78682e-12	4	32808151	32812224	-	1596	-	-	-	-	Similar to H0413E07.9 protein. (Os04t0644675-00)"
Os02g0712400	462.77	637.58	287.961	0.451647	-1.14673	1.28316e-13	1.8324e-12	2	29501312	29502455	-	1144	-	-	-	-	Similar to H0721B11.1 protein. (Os02t0712400-01)"
Os10g0464300	101.695	54.6747	148.715	2.72	1.44361	1.33473e-13	1.90316e-12	10	17132122	17132676	-	555	-	GO:0016020;GO:0016021;GO:0016021;	-	-	AWPM-19-like family protein. (Os10t0464300-00)"
Os01g0558100	20.0948	37.7811	2.40851	0.0637491	-3.97145	1.38268e-13	1.96855e-12	1	21114757	21115731	-	975	TAU GLUTATHIONE S-TRANSFERASE 6	GO:0004364;GO:0004364;GO:0005515;GO:0005737;GO:0005737;GO:0006749;GO:0006749;GO:0009407;GO:0009407;	-	-	Similar to Glutathione S-transferase TSI-1 (EC2.5.1.18) (Glutathione S- transferase 1). (Os01t0558100-01)
Os09g0436000	106.465	58.5557	154.374	2.63636	1.39855	1.43588e-13	2.0412e-12	9	16029442	16035299	-	2104	-	-	-	-	Peptidase cysteine/serine, trypsin-like domaincontaining protein. (Os09t0436000-01)
Os02g0601000	26.7649	48.0567	5.47321	0.113891	-3.13428	1.44214e-13	2.04908e-12	2	23513097	23513707	+	611	-	GO:0016020;GO:0016021;GO:0016021;	-	-	Conserved hypothetical protein. (Os02t0601000-01)"
Os08g0246001	78.4993	35.2613	121.737	3.45244	1.78761	1.44564e-13	2.05302e-12	8	8915335	8917400	-	768	-	-	-	-	Hypothetical gene. (Os08t0246001-01)"
Os05g0388600	163.99	225.453	102.527	0.454761	-1.13682	1.46222e-13	2.07552e-12	5	18796477	18801851	+	1456	-	GO:0003723;GO:0003735;GO:0006412;GO:0015934;	-	-	Protein of unknown function DUF3411 domaincontaining protein. (Os05t0388600-01)
Os11g0108800	141.036	85.1301	196.942	2.31342	1.21003	1.65119e-13	2.33671e-12	11	397403	401779	-	2355	-	GO:0004672;GO:0004672;GO:0004675;GO:0005524;GO:0005524;GO:0005886;GO:0006468;GO:0006468;GO:0006468;GO:0007178;GO:0016020;GO:0016021;GO:0016021;GO:0016301;GO:0016310;	-	-	Similar to Protein kinase domain containing protein,expressed. (Os11t0108800-00)
Os03g0795000	204.17	273.869	134.47	0.490999	-1.02621	1.70115e-13	2.40621e-12	3	33065377	33070873	-	2082	-	GO:0016020;GO:0016021;GO:0016021;GO:0016021;	-	-	Biopterin transport-related protein BT1 familyprotein. (Os03t0795000-01)
Os06g0193200	75.3857	32.8355	117.936	3.59172	1.84467	1.72762e-13	2.44121e-12	6	4700512	4703042	+	1894	PECTIN METHYLESTERASE 19	GO:0004857;GO:0004857;GO:0005618;GO:0005618;GO:0009617;GO:0009617;GO:0016787;GO:0030599;GO:0030599;GO:0030599;GO:0042545;GO:0042545;GO:0043086;GO:0045330;GO:0045330;GO:0046910;GO:0046910;GO:0071944;GO:0071944;	-	-	Similar to Pectin methylesterase 8 (Fragment).(Os06t0193200-01)
Os03g0313800	45.3923	74.6549	16.1297	0.216056	-2.21052	1.79786e-13	2.53286e-12	3	11217875	11218517	-	643	-	GO:0016020;GO:0016021;GO:0016021;	-	-	Hypothetical conserved gene. (Os03t0313800-00)"
Os03g0326100	55.9862	97.0322	14.9402	0.153971	-2.69927	2.05066e-13	2.87611e-12	3	11886200	11888887	-	2688	-	GO:0000166;GO:0000287;GO:0000287;GO:0000287;GO:0004012;GO:0004012;GO:0004012;GO:0004012;GO:0005524;GO:0005524;GO:0005524;GO:0005886;GO:0015914;GO:0015914;GO:0016020;GO:0016021;GO:0016021;GO:0016021;GO:0016787;GO:0045332;GO:0045332;	K14802	[EC:7.6.2.1]	Phospholipid-transporting ATPase 1 (EC 3.6.3.1)(Aminophospholipid flippase 1). (Os03t0326100-01)
Os02g0556800	710.735	990.261	431.209	0.43545	-1.19942	2.14197e-13	2.99971e-12	2	21060083	21061555	-	1058	-	GO:0009535;GO:0009535;GO:0061635;GO:0061635;	-	-	Similar to proline-rich family protein.(Os02t0556800-01)
Os03g0201600	96.8584	142.16	51.5568	0.362668	-1.46328	2.19469e-13	3.06711e-12	3	5320785	5323969	-	2002	-	GO:0000049;GO:0002949;GO:0003725;GO:0003725;GO:0005737;GO:0006450;GO:0016779;	-	-	Similar to ischemia/reperfusion inducible protein.(Os03t0201600-01);Similar to ischemia/reperfusion inducibleprotein. (Os03t0201600-02)
Os06g0600400	85.1078	43.3673	126.848	2.92498	1.54843	2.40994e-13	3.35836e-12	6	23704715	23707248	+	2150	CYTOCHROME P450 HYDROXYLASE 734A4	GO:0004497;GO:0004497;GO:0004497;GO:0005506;GO:0005506;GO:0010268;GO:0010268;GO:0010268;GO:0016020;GO:0016021;GO:0016021;GO:0016131;GO:0016131;GO:0016131;GO:0016491;GO:0016705;GO:0016705;GO:0020037;GO:0020037;GO:0040008;GO:0040008;GO:0046872;GO:0055114;GO:0055114;GO:0055114;	K15639	[EC:1.14.-.-]	Cytochrome P450 family protein. (Os06t0600400-01)"
Os08g0490100	681.33	999.694	362.967	0.363078	-1.46165	2.53253e-13	3.52225e-12	8	24232676	24233936	+	1261	DNA BINDING WITH ONE FINGER 24	GO:0003677;GO:0003677;GO:0003677;GO:0005634;GO:0005634;GO:0006355;GO:0006355;	-	-	Similar to PBF protein. (Os08t0490100-01)"
Os08g0516600	120.618	59.4183	181.818	3.05997	1.61352	2.61636e-13	3.63705e-12	8	25628754	25629637	-	884	-	-	-	-	Conserved hypothetical protein. (Os08t0516600-01)"
Os07g0407350	63.4782	28.1079	98.8486	3.51676	1.81425	2.86009e-13	3.96417e-12	7	12625913	12629299	-	864	-	-	-	-	Conserved hypothetical protein. (Os07t0407350-01)"
Os07g0162400	84.4066	43.1346	125.679	2.91364	1.54282	3.0668e-13	4.23613e-12	7	3332889	3334136	-	1248	Cell death associated protein 1	GO:0008152;GO:0008152;GO:0009056;GO:0009056;GO:0016787;GO:0016787;GO:0016787;	-	-	Alpha/beta hydrolase fold-3 domain containingprotein. (Os07t0162400-01)
Os06g0567200	25.3069	5.04767	45.5661	9.02715	3.17427	3.26366e-13	4.50146e-12	6	21893256	21898174	+	2014	ASCORBATE OXIDASE 1	GO:0005507;GO:0005507;GO:0005576;GO:0005576;GO:0009505;GO:0009506;GO:0016491;GO:0016491;GO:0016491;GO:0016722;GO:0016722;GO:0046872;GO:0055114;GO:0055114;GO:0055114;	K00423	[EC:1.10.3.3]	Cupredoxin domain containing protein. (Os06t0567200-01)
Os02g0813800	206.589	137.408	275.77	2.00695	1.005	3.39252e-13	4.66782e-12	2	34862557	34872880	-	3144	OsWD40-58	GO:0005515;GO:0016020;GO:0016021;	-	-	Similar to STYLOSA protein. (Os02t0813800-01);Non-protein coding transcript. (Os02t0813800-02)
Os08g0546100	67.6405	19.2446	116.036	6.02954	2.59205	3.56002e-13	4.88876e-12	8	27357179	27358774	-	1462	BCL-2-ASSOCIATED ATHANOGENE 2	GO:0005515;GO:0051087;GO:0051087;	-	-	Similar to protein binding protein. (Os08t0546100-00)
Os12g0604700	234.142	143.294	324.99	2.268	1.18142	3.62365e-13	4.97131e-12	12	25518232	25522285	-	2373	NIMA-related kinase 2	GO:0000166;GO:0004672;GO:0004672;GO:0004674;GO:0004674;GO:0005524;GO:0005524;GO:0005524;GO:0006468;GO:0006468;GO:0016301;GO:0016310;GO:0016740;	-	-	Similar to LSTK-1-like kinase. (Os12t0604700-01);Similar to cDNA clone:J023075D08, full insert sequence.(Os12t0604700-02)
Os01g0647200	51.6203	82.5981	20.6425	0.249916	-2.00049	3.62806e-13	4.97495e-12	1	26086062	26088337	-	2276	-	-	-	-	Hypothetical conserved gene. (Os01t0647200-01);Non-protein coding transcript. (Os01t0647200-04)
Os05g0151200	5044.16	7626.8	2461.52	0.322746	-1.63153	3.84832e-13	5.26931e-12	5	2969525	2970353	+	829	-	GO:0005783;GO:0005783;GO:0005794;GO:0005795;GO:0005795;GO:0006778;GO:0006778;GO:0006970;GO:0009651;GO:0009651;GO:0009737;GO:0009737;GO:0016020;GO:0016020;GO:0016021;GO:0016021;GO:0016021;GO:0016021;GO:0020037;GO:0020037;	K05770	-	TspO/MBR-related protein family protein.(Os05t0151200-01)
Os04g0576900	60.7738	26.7026	94.845	3.5519	1.82859	4.26984e-13	5.82111e-12	4	29084153	29086526	+	2374	LRR-RLK protein XIAO	GO:0000166;GO:0004672;GO:0004672;GO:0005515;GO:0005524;GO:0005524;GO:0005524;GO:0005886;GO:0006468;GO:0006468;GO:0009742;GO:0016020;GO:0016021;GO:0090696;	-	-	Protein kinase, core domain containing protein.(Os04t0576900-01)
Os05g0330150	16.3377	1.26186	31.4136	24.8947	4.63777	4.41438e-13	6.01525e-12	5	15401030	15458677	+	622	Prol-11, pro13b.17	-	-	-	Similar to Prolamin. (Os05t0330150-00)"
Os03g0210700	170.596	232.203	108.99	0.469376	-1.09118	4.51099e-13	6.14098e-12	3	5777776	5779292	+	1101	-	-	-	-	Conserved hypothetical protein. (Os03t0210700-01)"
Os02g0179500	150.889	81.9284	219.849	2.68343	1.42408	4.56367e-13	6.20374e-12	2	4423146	4424225	+	1080	ADIPOR2	GO:0009725;GO:0009725;GO:0016020;GO:0016021;GO:0016021;GO:0016021;GO:0038023;	K07297	-	Hly-III related domain containing protein.(Os02t0179500-01)
Os04g0657500	121.41	70.8432	171.977	2.42758	1.27952	4.81982e-13	6.5425e-12	4	33530289	33533734	+	1792	-	GO:0006629;GO:0006629;GO:0016020;GO:0016021;GO:0016021;GO:0016787;GO:0016787;	-	-	Lipase, class 3 family protein. (Os04t0657500-01)"
Os01g0770700	114.511	195.872	33.1504	0.169245	-2.56281	4.9343e-13	6.69148e-12	1	32523314	32523953	+	640	COPPER TRANSPORTER 1	GO:0005375;GO:0005375;GO:0005375;GO:0005515;GO:0005886;GO:0005886;GO:0005887;GO:0005887;GO:0006811;GO:0006825;GO:0006825;GO:0006952;GO:0006952;GO:0016020;GO:0016021;GO:0016021;GO:0016021;GO:0034219;GO:0035434;GO:0035434;GO:0043621;GO:0043621;GO:0051119;GO:0051119;	K14686	-	Similar to Copper transporter 1. (Os01t0770700-00)"
Os03g0857400	76.9884	38.252	115.725	3.02533	1.59709	5.31445e-13	7.19665e-12	3	36180601	36182960	-	1341	-	GO:0016020;GO:0016021;GO:0016021;	-	-	tRNA-binding arm domain containing protein.(Os03t0857400-01)
Os03g0736700	181.986	118.143	245.83	2.08079	1.05713	5.53041e-13	7.47121e-12	3	30198812	30200355	-	1256	-	-	-	-	GRAM domain containing protein. (Os03t0736700-01);GRAM domain containing protein. (Os03t0736700-03);Similar to FIP1. (Os03t0736700-05)
Os12g0189400	32.1883	9.02533	55.3513	6.13289	2.61657	5.79131e-13	7.81247e-12	12	4506779	4507716	+	656	-	GO:0009507;GO:0009522;GO:0009522;GO:0009534;GO:0009535;GO:0009535;GO:0009579;GO:0015979;GO:0015979;GO:0030093;	K02701	-	Similar to Photosystem I reaction centre subunit N,chloroplast precursor (PSI- N). (Os12t0189400-01)
Os11g0156750	29.9807	7.82031	52.1411	6.66739	2.73712	5.86223e-13	7.90437e-12	11	2696749	2699523	-	2580	-	-	-	-	Hypothetical protein. (Os11t0156750-00)"
Os04g0517350	154.814	213.165	96.4629	0.452527	-1.14393	6.05323e-13	8.14637e-12	4	25860359	25865813	-	2526	-	-	-	-	Hypothetical protein. (Os04t0517350-00)"
Os09g0445600	26.5196	47.2734	5.76592	0.12197	-3.0354	6.33537e-13	8.51796e-12	9	16618039	16618783	+	745	-	GO:0016020;GO:0016021;GO:0016021;	-	-	Similar to oxidoreductase/ transition metal ionbinding protein. (Os09t0445600-01)
Os04g0276200	83.4551	43.1265	123.784	2.87024	1.52117	6.40915e-13	8.60896e-12	4	11650394	11660149	+	1806	-	GO:0003723;GO:0003723;GO:0005488;	-	-	Armadillo-like helical domain containing protein.(Os04t0276200-01)
Os03g0726500	185.016	249.39	120.642	0.483749	-1.04767	6.69498e-13	8.98864e-12	3	29560551	29565846	-	2019	-	GO:0016020;GO:0016021;GO:0016021;GO:0016021;GO:0016567;GO:0031464;	-	-	Protein of unknown function DUF81 domain containingprotein. (Os03t0726500-01)
Os02g0160250	71.6888	108.947	34.4301	0.316025	-1.66189	6.93145e-13	9.3017e-12	2	3263401	3265393	+	1993	-	GO:0005488;GO:0005515;GO:0005634;GO:0005737;	-	-	Hypothetical conserved gene. (Os02t0160250-00)"
Os07g0633000	349.371	486.274	212.468	0.436931	-1.19452	6.96192e-13	9.33373e-12	7	26256478	26259188	+	1224	-	GO:0003676;GO:0003723;	-	-	Hypothetical conserved gene. (Os07t0633000-01)"
Os02g0749000	269.376	177.147	361.605	2.04127	1.02947	7.05793e-13	9.45348e-12	2	31467402	31471480	+	3662	-	GO:0003676;GO:0005524;GO:0015074;	-	-	Conserved hypothetical protein. (Os02t0749000-01)"
Os07g0275300	202.819	270.912	134.727	0.497309	-1.00778	7.44024e-13	9.9467e-12	7	10274229	10277895	+	1106	-	GO:0016874;	-	-	Zinc finger, RING/FYVE/PHD-type domain containingprotein. (Os07t0275300-01)
Os12g0580400	58.3608	25.4523	91.2693	3.5859	1.84234	7.56912e-13	1.01142e-11	12	24037631	24039592	+	1962	POLYAMINE UPTAKE TRANSPORTER 2	GO:0005887;GO:0015203;GO:0015203;GO:0015297;GO:0015846;GO:0016020;GO:0016020;GO:0016020;GO:0016021;GO:0016021;GO:0022857;GO:0022857;GO:0055085;GO:0055085;GO:1902047;	-	-	Similar to neutral amino acid transport protein.(Os12t0580400-01)
Os07g0273301	110.888	63.2828	158.494	2.50453	1.32454	7.64527e-13	1.02111e-11	7	10128299	10137995	-	1869	-	GO:0005634;GO:0006334;GO:0033186;GO:0043531;	K10750	-	Hypothetical conserved gene. (Os07t0273301-00)"
Os04g0519700	101.862	56.616	147.108	2.59834	1.37759	7.99337e-13	1.06559e-11	4	26013363	26016187	+	2825	AUXIN RESPONSE FACTOR 10	GO:0003677;GO:0003677;GO:0003677;GO:0005634;GO:0005634;GO:0005634;GO:0006351;GO:0006351;GO:0006355;GO:0006355;GO:0006355;GO:0009725;GO:0009725;GO:0009734;GO:0009734;	-	-	Similar to Auxin response factor 10. (Os04t0519700-01)
Os06g0142500	195.929	129.111	262.746	2.03504	1.02506	8.20925e-13	1.09386e-11	6	2230033	2233000	+	2298	RECEPTOR-LIKE CYTOPLASMIC KINASE 195	GO:0000166;GO:0004672;GO:0004672;GO:0004674;GO:0004674;GO:0005509;GO:0005509;GO:0005524;GO:0005524;GO:0005524;GO:0005886;GO:0006468;GO:0006468;GO:0007166;GO:0016020;GO:0016021;GO:0016021;GO:0016301;GO:0016310;GO:0030247;GO:0030247;	-	-	Similar to Wall-associated kinase 3. (Os06t0142500-00)
Os02g0611800	152.664	95.6473	209.681	2.19223	1.1324	8.5235e-13	1.13413e-11	2	24080704	24084615	+	1716	HYDROXYCINNAMOYLTRANSFERASE 2	GO:0016740;GO:0016746;GO:0016747;GO:0016747;	K13065	[EC:2.3.1.133]	Similar to Hydroxyanthranilatehydroxycinnamoyltransferase 3. (Os02t0611800-01)
Os02g0177600	69.4002	33.1366	105.664	3.18874	1.67298	8.59596e-13	1.14323e-11	2	4280502	4285929	+	2043	4-COUMARATE:COENZYME A LIGASE 3	GO:0000166;GO:0003824;GO:0003824;GO:0005524;GO:0005524;GO:0008152;GO:0008152;GO:0009698;GO:0009698;GO:0016207;GO:0016207;GO:0016874;	K01904	[EC:6.2.1.12]	4-coumarate:coenzyme A ligase, Lignin biosynthesis,Defense against wounding (Os02t0177600-01)
Os04g0630800	17.7082	1.93235	33.4841	17.3282	4.11505	8.93338e-13	1.18588e-11	4	32085612	32088272	+	1239	-	GO:0003824;GO:0003824;GO:0016491;GO:0016616;GO:0050662;GO:0050662;GO:0055114;	K08695	[EC:1.3.1.77]	Similar to Anthocyanidin reductase. (Os04t0630800-01)
Os06g0192800	91.8596	49.7075	134.012	2.696	1.43082	9.92414e-13	1.31308e-11	6	4678838	4680111	+	1274	-	GO:0016020;GO:0016021;GO:0016021;GO:0016567;GO:0043161;GO:0061630;	-	-	Similar to RING-H2 finger protein ATL1R (RING-H2finger protein ATL8). (Os06t0192800-01)
Os03g0439700	585.018	839.867	330.169	0.393121	-1.34696	1.03584e-12	1.36854e-11	3	18575450	18577554	-	1196	-	GO:0016020;GO:0016021;GO:0016021;GO:1990641;GO:1990641;	-	-	Protein of unknown function DUF1230 family protein.(Os03t0439700-01)
Os03g0605300	88.1177	46.9237	129.312	2.75579	1.46246	1.03627e-12	1.36854e-11	3	22703015	22705531	+	2517	-	GO:0004252;GO:0004252;GO:0004252;GO:0004252;GO:0005576;GO:0005618;GO:0006508;GO:0006508;GO:0006508;GO:0008233;GO:0009505;GO:0010214;GO:0016787;GO:0048046;GO:0048359;GO:0080001;	-	-	-
Os03g0610400	47.8839	77.1446	18.6231	0.241405	-2.05047	1.05187e-12	1.38849e-11	3	23036335	23037381	-	1047	-	GO:0003676;GO:0003676;GO:0005634;GO:0005634;	-	-	Zinc finger, C2H2-like domain containing protein.(Os03t0610400-01)
Os05g0514200	82.0764	132.705	31.4476	0.236973	-2.0772	1.05327e-12	1.3897e-11	5	25489349	25491319	+	1971	PROTEIN KINASE 4	GO:0000166;GO:0004672;GO:0004672;GO:0004674;GO:0004674;GO:0004674;GO:0005524;GO:0005524;GO:0005524;GO:0005622;GO:0005622;GO:0006468;GO:0006468;GO:0007165;GO:0007165;GO:0016020;GO:0016021;GO:0016301;GO:0016310;GO:0016740;GO:0018105;GO:0018105;GO:0018107;GO:0018107;GO:0035556;GO:0035556;	-	-	OsPK4. (Os05t0514200-01)"
Os01g0974200	19.918	2.1658	37.6702	17.3932	4.12045	1.05675e-12	1.39235e-11	1	43047164	43047861	+	671	METALLOTHIONEIN I-2B	GO:0046872;GO:0046872;GO:0046872;GO:0046872;GO:0046872;GO:0046872;GO:0046872;GO:0046872;	-	-	RicMT (Metallothionein-like protein). (Os01t0974200-01);RicMT (Metallothionein-like protein). (Os01t0974200-02);Conserved hypothetical protein. (Os01t0974200-03)
Os12g0289600	120.912	71.5506	170.274	2.37978	1.25083	1.0761e-12	1.41652e-11	12	11139235	11141557	+	1375	-	GO:0003677;GO:0003887;GO:0005524;GO:0006260;GO:0009360;GO:0071897;	-	-	Conserved hypothetical protein. (Os12t0289600-01)"
Os08g0377100	68.5041	32.9296	104.079	3.16064	1.66021	1.10341e-12	1.45111e-11	8	17699204	17703636	+	975	-	GO:0005515;GO:0031490;	-	-	-
Os08g0265000	82.7416	42.9231	122.56	2.85535	1.51367	1.11643e-12	1.46687e-11	8	10062034	10064824	+	2791	-	-	-	-	Hypothetical gene. (Os08t0265000-01)"
[truncated: 2,350 more rows]
